# Supplementary material for: Osmotic stress is accompanied by protein glycation in Arabidopsis thaliana
Source: J Exp Bot. 2016 Nov 10;67(22):6283–95. doi: 10.1093/jxb/erw395 (PMC5181577; doi:10.1093/jxb/erw395)
Supplement: Supplementary Data [file supp_erw395_supplementary_table_S8.xls]

## Sheet: Stress_vs_Control_Proteins_5
351 differentially abundant proteins in response to PEG osmotic stress
Green color marks 80 significantly regulated (p < 0.05) proteins										Control			Stress
	Protein Name	Peptide count	Unique peptides	Confidence score	Anova (p)	q-value	Max fold change	Fractions	Highest mean condition	Mean normalized abundance	Standards diviation	Relative standard diviation	Mean normalized abundance	Standards diviation	Relative standard diviation
D1L8Q5	Cytochrome b559 subunit alpha	3	3	128.41	2.48213e-06	0.000798	5.19304	4;5	Stress	3032.66	2107.05	0.694788	15748.7	3590.63	0.227995
Q9AT81	GF14 omega	3	2	96.12	6.17496e-06	0.000993	2.17588	4;5	Stress	2970.64	1032.54	0.347582	6463.74	992.786	0.153593
P18290	Photosystem Q(B) protein	4	2	122.66	1.89907e-05	0.00155	4.93743	4;5	Stress	984.169	462.919	0.470365	4859.27	3433.02	0.706489
P24636	tubulin beta chain 4	14	13	621.06	1.92661e-05	0.00155	3.51138	1;2;3	Control	7967.39	3381.35	0.424399	2269.02	1237.89	0.545564
D8L1V9	Actin2.1	10	6	294.36	0.000110644	0.0064	5.88234	4;5	Control	3.75936e+06	1.83262e+06	0.487483	639093	488487	0.764345
D1L8N4	Photosystem II 44 kDa protein	10	9	418.94	0.00012904	0.0064	2.97189	4;5	Stress	5863.58	3196.03	0.545065	17425.9	7881.85	0.452306
D1L8N7	Photosystem I P700 chlorophyll a apoprotein A2	3	3	236.05	0.000139372	0.0064	8.23848	4;5	Stress	3198.35	1304.63	0.407908	26349.5	23600.2	0.895661
E1U691	ATP sulfurylase 3	2	2	33.84	0.000280603	0.00903	10.3763	4	Control	436.874	484.341	1.10865	42.103	43.8966	1.0426
Q38970	acetyl-CoA carboxylase 1	5	4	27.9	0.000420117	0.0113	2.36357	2	Stress	613.811	348.585	0.567903	1450.79	388.483	0.267774
Q56WH1, B9DHQ0	tubulin alpha-3	13	10	523.51	0.000508637	0.0126	5.69863	1;2;3	Control	9621.74	5900.81	0.613279	1688.43	2152.54	1.27488
Q9LZU5	P-loop containing nucleoside triphosphate hydrolases superfamily protein	7	4	43.32	0.000609389	0.014	11.3551	1	Control	655.566	646.284	0.985843	57.7333	52.011	0.900884
P16180	ribosomal protein S17	3	3	99.77	0.000729707	0.0147	5.12827	1;2;3	Control	4372.86	1789.16	0.409151	852.698	1340.89	1.57253
Q153I7	Chloroplast chlorophyll a/b binding protein	6	2	207.97	0.00121388	0.0217	3.34766	4	Stress	3812.16	1883.61	0.494105	12761.8	7982.12	0.62547
Q6W7E7	Enolase	8	5	517.99	0.00141182	0.0234	1.69591	4;5	Stress	79860	34054.5	0.426428	135436	18504.4	0.136629
Q9LKR8	unknown protein	4	3	102.94	0.00151579	0.0234	3.5259	1;2;3	Control	940.717	295.986	0.314639	266.802	138.441	0.518892
O23404	pyruvate orthophosphate dikinase	7	6	77.73	0.00152631	0.0234	5.58584	1;2	Control	3007.86	2793.04	0.928583	538.478	226.223	0.420115
O48549	ribosomal protein S6	7	5	112.98	0.00214859	0.03	2.93448	1;2;3	Control	3108.02	1839.51	0.59186	1059.14	1400.41	1.32221
Q94K97	30S ribosomal protein, putative	8	5	159.6	0.00292395	0.0359	3.38242	1;3	Control	13103.3	5351.47	0.408406	3873.96	3833.94	0.989671
P55826	Flavin containing amine oxidoreductase family	5	4	104.37	0.00312607	0.0359	5.84078	1;2;3	Control	1377.91	363.937	0.264122	235.912	241.034	1.02171
B7U490	Myo-inositol 1-phosphate synthase type 6	3	2	21.49	0.0042005	0.0466	2.04011	4	Control	75302.2	21672.3	0.287804	36910.9	17442.9	0.472567
Q0WW97, Q9S7W1	light harvesting complex photosystem II	10	8	617.06	0.00449038	0.0481	2.79879	1;2;3	Control	36578.8	15764.4	0.430973	13069.5	11028.3	0.843824
Q39024, Q9LMM5	MAP kinase 4	2	2	27.76	0.00492223	0.0509	8.20406	1;2	Control	4302.96	4112.92	0.955833	524.492	760.206	1.44941
Q9SND9	HXXXD-type acyl-transferase family protein	3	2	20.19	0.00506571	0.0509	1.72265	2	Control	1214.08	406.745	0.335024	704.774	225.821	0.320417
Q42547	catalase 3	21	16	1028.09	0.00606457	0.0591	3.14548	1;2;3	Control	44122.5	23012.4	0.521557	14027.3	16231.4	1.15714
E3T2G0	Water stress-induced protein	3	3	138.56	0.00669541	0.0633	3.09824	4;5	Stress	814.19	620.163	0.761694	2522.55	1656.11	0.65652
P0DH99, Q8W4H7, Q0WL56, Q8GTY0	GTP binding Elongation factor Tu family protein	29	27	1501.12	0.0069923	0.0643	3.4144	1;2;3;5	Control	88922.4	52613.8	0.591682	26043.4	30974.5	1.18934
F4IW47	Transketolase	16	2	586.45	0.00920143	0.08	1.99194	1;2;3	Stress	1023.48	397.767	0.388641	2038.72	1093.17	0.536203
Q9SAG7	MIF4G domain-containing protein / MA3 domain-containing protein	7	4	31.79	0.0099208	0.0816	6.14775	1	Control	6364.56	4339.34	0.681798	1035.27	970.81	0.93774
O50008	Cobalamin-independent synthase family protein	41	12	1961.35	0.00992588	0.0816	1.96517	1;2;3	Control	35232.7	12672.9	0.359692	17928.6	10384.7	0.579227
Q9FH02	FtsH extracellular protease family	22	17	635.52	0.0101422	0.0816	3.47946	1;2;3	Control	17421.5	12442.8	0.714217	5006.96	3565	0.712007
Q9ZVX1	ubiquitin-conjugating enzyme 23	5	2	33.05	0.0104392	0.0817	2.4184	3	Control	2306.64	1065.04	0.461729	953.787	1198.33	1.25639
Q43742	Glyoxysomal beta-ketoacyl-thiolase	3	2	83.11	0.0106703	0.0817	1.91083	5	Stress	685.682	504.868	0.736301	1310.22	351.732	0.268452
Q42623, O04853	Glutamine synthetase	5	4	171.85	0.0115193	0.0842	2.64675	4;5	Stress	2652.05	1370.72	0.516851	7019.31	2926.59	0.416935
D8L1X3, D8L1X2	Elongation factor 1-alpha	16	15	838.79	0.0139466	0.0989	2.82437	4;5	Control	240105	130140	0.542012	85011.9	47758.4	0.561785
Q96350	Catalase	9	6	382.92	0.0141375	0.0989	2.18602	4;5	Control	10019	5898.71	0.588755	4583.19	2474.55	0.539918
Q9SHE8	photosystem I subunit F	11	10	423.73	0.0147631	0.101	2.11382	1;2;3	Control	59010.5	35089.7	0.594636	27916.6	23112.8	0.827925
Q1WIQ6	aldehyde dehydrogenase 11A3	17	9	279.27	0.0150458	0.101	1.93146	1;2;3	Control	18358.7	7030.59	0.382957	9505.09	9653.74	1.01564
Q9S726	Ribose 5-phosphate isomerase, type A protein	9	7	388.12	0.0155006	0.102	2.54131	1;2;3	Control	11599.8	5504.15	0.474506	4564.49	6256.09	1.3706
F4IRX7	SOUL heme-binding family protein	4	3	39.25	0.0171856	0.109	2.02389	2	Control	2097.44	1278.48	0.609545	1036.34	545.162	0.526046
B1PRK1	Putative aquaporin	2	2	31.17	0.0176389	0.109	2.16151	4;5	Stress	2158.63	2231.94	1.03396	4665.9	2724.18	0.583849
Q93YR3	HSP70-interacting protein 1	5	3	190.16	0.0182071	0.11	4.49916	2;3	Stress	260.804	111.935	0.429193	1173.4	1065.71	0.908225
Q5NKG5	Group 3 late embryogenesis abundant protein	5	5	112.01	0.0188086	0.112	2.30704	4	Stress	23278.5	5954.93	0.255812	53704.5	33769.4	0.6288
Q8L586	SNARE associated Golgi protein family	3	2	25.69	0.0228695	0.128	11.2552	1;3	Control	10079.6	12007.5	1.19127	895.545	1006.38	1.12376
Q94FN2	ARM repeat superfamily protein	15	9	49.92	0.0230008	0.128	7.55093	3	Control	168949	158943	0.940773	22374.6	41550.6	1.85704
Q94B78	glycine decarboxylase P-protein 1	34	22	1096.97	0.0230172	0.128	1.88856	1;2;3	Control	19849	7240.46	0.364777	10510.1	8380.96	0.797417
Q6U6I8	TOC33	3	2	21.75	0.0230695	0.128	3.76308	4	Control	21117.8	15042.3	0.712304	5611.85	3280.25	0.584522
Q04980	CAP160 protein	15	15	488.81	0.0247034	0.13	28.1069	1;2;3	Stress	281.251	453.887	1.61382	7905.08	7150.92	0.904598
Q8VYM4	RNA-binding (RRM/RBD/RNP motifs) family protein	2	2	53.18	0.0247268	0.13	2.39061	1;2	Control	746.298	582.29	0.780238	312.179	106.177	0.340115
Q8W004	MADS-box protein	3	3	23.64	0.0251149	0.13	1.52373	4	Stress	36420.8	14831.8	0.407234	55495.4	18589.7	0.334977
Q9SJT4	RNA-binding (RRM/RBD/RNP motifs) family protein	5	3	25.15	0.0252068	0.13	3.09904	1	Control	285.385	154.335	0.540794	92.0882	83.3859	0.9055
Q9M895	cell division protein ftsH, putative	5	3	48.69	0.0254743	0.13	1.8721	1;2	Control	4194.49	1322.42	0.315276	2240.53	1717.7	0.766648
P41377	eif4a-2	7	5	205.7	0.0266738	0.134	1.89383	1;2	Control	1778.66	1051.33	0.591081	939.189	857.236	0.912741
P49691	Ribosomal protein L4/L1 family	7	4	137.5	0.0274813	0.134	2.06054	2;3	Control	960.785	526.046	0.547516	466.278	541.1	1.16047
Q39341, Q39340, Q39339	LHCII Type III chlorophyll a/b binding protein	7	7	505.55	0.0275594	0.134	1.51415	4;5	Stress	25221.7	35089.8	1.39125	38189.5	14705.8	0.385075
Q93VR3	GDP-D-mannose 3',5'-epimerase	10	8	219.87	0.0285459	0.137	3.18926	1;2;3	Control	4919.9	3586.83	0.729046	1542.65	1232.95	0.799242
Q42112	Ribosomal protein L10 family protein	6	2	256.97	0.0289901	0.137	2.83331	2;3	Control	4279.63	3985.07	0.931171	1510.47	2565.63	1.69856
P54888	delta 1-pyrroline-5-carboxylate synthase 2	11	4	207.73	0.0309411	0.142	2.94061	1;3	Control	10093.5	8230.54	0.815434	3432.43	5011.6	1.46007
O04499	Phosphoglycerate mutase, 2,3-bisphosphoglycerate-independent	8	7	169.24	0.0329587	0.147	2.08715	1;2;3	Control	5654.61	1478.84	0.261528	2709.25	2115.33	0.780781
O48563	Heat shock cognate protein HSC70	6	6	296.54	0.0346151	0.15	1.83676	4;5	Stress	10243.8	4918.21	0.480115	18815.5	9260.54	0.492178
Q9SD66	Putative uncharacterized protein	7	7	385.46	0.035875	0.154	3.89517	1;2;3	Control	13497.4	7398.84	0.548167	3465.17	4032.82	1.16381
Q9SJK3	Argonaute family protein	5	2	35.48	0.0381389	0.156	1.89291	2	Control	10553.8	6449.74	0.611128	5575.44	2828.66	0.507342
D1L8R4	Photosystem II 47 kDa protein	10	10	415.17	0.0390527	0.156	2.25458	4;5	Stress	18776.8	17726.1	0.944045	42333.7	35806.9	0.845824
P31168	cold-regulated 47	11	8	517.33	0.0390853	0.156	2.5511	1;2;3	Stress	9866.94	4797.98	0.486268	25171.6	21894.8	0.869824
O04852	Glutamine synthetase	7	6	313.58	0.0393649	0.156	2.38112	4;5	Stress	123691	30803.9	0.24904	294522	118071	0.40089
Q42634, Q4FCQ4	Phosphoenolpyruvate carboxylase	5	5	130.97	0.0401633	0.158	1.82409	4	Stress	29610.3	35740.6	1.20703	54011.9	31485.3	0.582932
Q5XF33	magnesium chelatase i2	12	6	228.63	0.041103	0.159	1.23525	1;2;3	Stress	5153.11	3196.64	0.620332	6365.37	14462.3	2.27203
P27202	photosystem II subunit R	7	6	220.86	0.0432153	0.165	1.83372	1;2;3	Control	4659.18	1753.29	0.376308	2540.83	2883.86	1.13501
P56757	ATP synthase subunit alpha	32	24	2388.85	0.0451888	0.166	2.35513	1;2;3	Control	176938	82266.9	0.464949	75128.7	78159	1.04034
Q93W22	senescence associated gene 24	5	3	89.81	0.0453432	0.166	1.64982	1;2	Control	1088.11	539.527	0.49584	659.531	291.451	0.441906
Q9SJT9	Coatomer, alpha subunit	3	3	17.51	0.0468543	0.166	2.81266	1	Control	17602.4	9647.48	0.548077	6258.29	4342.32	0.693852
P21238	chaperonin-60alpha	28	25	1509.11	0.0472193	0.166	1.81786	1;2;3	Control	15536.2	6230.95	0.401061	8546.38	9839.2	1.15127
Q306K0	Ribulose bisphosphate carboxylase small chain	11	4	455.33	0.047543	0.166	1.44311	4;5	Stress	98248.3	90546.9	0.921613	141783	39869.9	0.281204
Q9FFH1	Homeodomain-like transcriptional regulator	3	2	22.41	0.0479295	0.166	1.59218	2	Control	2305.21	1138.48	0.493872	1447.84	489.801	0.338299
P10795	ribulose bisphosphate carboxylase small chain 1A	26	24	2399.65	0.0486095	0.166	1.52491	1;2;3	Control	471921	136828	0.289939	309475	239119	0.772659
Q9SGC1	Phosphoglucomutase/phosphomannomutase family protein	5	4	56.39	0.048745	0.166	2.02131	1;3	Control	4372.89	2238.22	0.511841	2163.39	1977.57	0.914108
P93819, P57106	Lactate/malate dehydrogenase family protein	18	15	895.95	0.0489474	0.166	1.51801	1;2;3	Control	23536.4	5378.27	0.228508	15504.8	12353.4	0.796752
Q9C829	NUP50 (Nucleoporin 50 kDa) protein	5	3	25.73	0.0490868	0.166	1.97698	3	Control	7601.36	5743.17	0.755545	3844.95	4933.86	1.28321
Q9XI93	Involved in response to salt stress. Knockout mutants are hypersensitive to salt stress.	8	5	538.95	0.0500493	0.166	4.36779	1;2;3	Stress	9770.12	7149.43	0.731764	42673.9	37356.5	0.875395
P11574	ATPase, V1 complex, subunit B protein	19	16	899.69	0.0528397	0.166	2.87461	1;2;3	Control	8153.43	6372.02	0.781513	2836.36	3511.61	1.23807
Q9LNU4	PAM domain (PCI/PINT associated module) protein	2	2	19.82	0.0558015	0.173	1.64598	1;2	Control	620.001	234.863	0.37881	376.676	155.985	0.414109
P25696	Enolase	18	16	738.53	0.0565574	0.178	1.6453	1;2;3	Control	14273.3	6039.42	0.423127	8675.2	8667.12	0.999068
Q9SAJ6	glyceraldehyde-3-phosphate dehydrogenase of plastid 1	7	2	92.26	0.0575793	0.178	2.84992	1;2;3	Control	11237.5	10500.4	0.934403	3943.11	6099.17	1.54679
C0KJK8, Q9AT77	1433-3	5	4	98.37	0.0592294	0.179	1.44388	4;5	Stress	18242	16167.3	0.886268	26339.2	10359.7	0.393317
Q94CE4	beta carbonic anhydrase 4	4	4	83.17	0.059742	0.179	2.28263	1;2	Control	377.509	327.798	0.868317	165.383	154.371	0.933414
Q9STF2	plastid transcriptionally active 16	21	16	771.76	0.0609592	0.179	1.98334	1;2;3	Control	8143.68	4347	0.533788	4106.05	4125.79	1.00481
Q9LVQ4	Plant protein of unknown function (DUF827)	9	5	41.73	0.0613233	0.179	1.97929	3	Control	5462.34	4257.8	0.779483	2759.75	2674.64	0.969161
Q9MAU3	TATA BOX ASSOCIATED FACTOR II 59	3	2	25.9	0.0626354	0.179	2.37287	1	Control	280.056	224.442	0.80142	118.024	135.806	1.15066
Q94AI1	Family of unknown function (DUF566)	4	3	25.21	0.0628837	0.179	2.32698	1	Control	2636.27	2126.3	0.806556	1132.91	1302.32	1.14953
P0DH97, P0DH98, Q682T9	calmodulin 5	4	2	71.67	0.0633158	0.179	2.88642	3	Control	1625.12	2149.15	1.32246	563.023	770.28	1.36811
P10896	rubisco activase	64	27	4727.66	0.0639871	0.179	2.01104	1;2;3	Control	91318.6	48085.7	0.526571	45408.6	41991.2	0.924741
Q9FLT0	TUDOR-SN protein 2	10	4	44.99	0.0661318	0.182	1.61924	3	Control	14735.9	6879.93	0.466884	9100.47	11178.7	1.22837
Q04836	31-kDa RNA binding protein	5	4	133.32	0.0667141	0.182	1.40168	1;2;3	Control	4286.76	1427.24	0.332942	3058.29	3148.76	1.02958
Q9LE82	RAN GTPase activating protein 1	4	3	40.57	0.0700502	0.186	1.92625	1;3	Control	500.437	357.72	0.714816	259.798	288.916	1.11208
Q9AT78	GF14 kappa	2	2	50.87	0.0714702	0.186	1.6703	4	Control	9739.32	4361.69	0.447844	5830.89	2180.06	0.37388
Q42029	photosystem II subunit P-1	15	13	1099	0.0715276	0.186	2.14917	1;2;3	Control	407779	223611	0.548363	189738	226170	1.19202
P48347	general regulatory factor 10	7	3	127.1	0.0715922	0.186	1.80425	1;2;3	Control	1383.22	762.168	0.551009	766.646	936.755	1.22189
Q9LJE4	TCP-1/cpn60 chaperonin family protein	25	3	1321.65	0.0717317	0.186	1.77689	1;3	Control	2652.6	1607.29	0.60593	1492.83	852.331	0.570948
P51414	Translation protein SH3-like family protein	8	7	261.85	0.0728334	0.187	2.91649	2;3	Control	3276.7	2256.67	0.688702	1123.51	1065.46	0.94833
P43286, P43287	plasma membrane intrinsic protein 2A	5	2	241.97	0.0732869	0.187	19.6888	1;2;3	Stress	201.407	91.5891	0.454747	3965.47	9555.15	2.40959
F4JFN3	HEAT SHOCK PROTEIN 89.1	6	3	65.88	0.0760564	0.197	1.77197	1;2;3	Control	20255.1	14984.9	0.739807	11430.8	12887.9	1.12746
P54150	peptide met sulfoxide reductase 4	2	2	48.13	0.0764098	0.197	1.44087	1;2;3	Control	447.48	156.113	0.348873	310.562	307.341	0.989628
Q71SX0, G0WXZ6, E7E859	Ribulose bisphosphate carboxylase large chain	53	51	3708.92	0.0779636	0.193	1.51683	4;5	Control	5.26216e+06	2.60179e+06	0.494434	3.46919e+06	754223	0.217406
O65581	Aldolase superfamily protein	6	4	325.68	0.0788025	0.193	1.53367	1;2;3	Control	4019.38	1973.18	0.490916	2620.76	2377.66	0.90724
O64855	CBF1-interacting co-repressor CIR, N-terminal;Pre-mRNA splicing factor	8	4	45.15	0.0816444	0.199	1.78544	3	Control	7206.99	4220.94	0.585674	4036.53	5413.2	1.34105
Q8LCA1	photosystem I P subunit	4	4	235.7	0.0855022	0.204	2.21738	1;3	Control	17387	13528.1	0.77806	7841.24	11637.6	1.48415
F4KB73	ARM repeat superfamily protein	4	3	33.94	0.0867864	0.205	1.35659	2	Stress	531.75	656.086	1.23382	721.368	364.599	0.505427
P27521	light-harvesting chlorophyll-protein complex I subunit A4	5	5	169.28	0.0902508	0.21	2.03158	1;3	Control	2170.7	1843.22	0.849135	1068.48	1438.22	1.34604
O23372	SET domain protein 2	8	3	33.51	0.0909647	0.21	2.07688	1	Control	7247.89	6919.64	0.954711	3489.8	3365	0.96424
B9DI55	cell division cycle 48	3	2	107.75	0.0935728	0.215	2.4026	1	Control	382.462	260.909	0.682184	159.187	116.733	0.733305
Q9LYG3	NADP-malic enzyme 2	8	7	164.58	0.094659	0.215	1.34067	1;2;3	Control	7688.29	2744.77	0.357006	5734.64	5166.33	0.900897
Q9LQL0	Single hybrid motif superfamily protein	7	7	356.77	0.0950755	0.215	1.88102	1;2;3	Control	25609.9	12766.5	0.498499	13614.9	12401.9	0.910905
P21241	RuBisCO large subunit-binding protein subunit beta, chloroplastic	15	14	610.3	0.0965265	0.215	1.40845	4;5	Control	52410.9	18844.9	0.359561	37211.7	9018.78	0.242364
P48491	triosephosphate isomerase	12	10	599.42	0.0968239	0.215	1.42188	1;2;3	Control	11073.1	3778.56	0.341238	7787.67	4959.31	0.636815
Q08682	40s ribosomal protein SA	5	5	230.12	0.0971297	0.215	2.01266	1;2;3	Control	6516.28	3781.83	0.580366	3237.65	3843.71	1.18719
Q9M9P3	UDP-GLUCOSE PYROPHOSPHORYLASE 1	12	5	353.64	0.0983635	0.217	1.38285	1;2;3	Control	1493.3	546.276	0.365818	1079.87	868.432	0.804197
Q9M4R9	Beta-tubulin	2	2	139.86	0.101164	0.218	2.36212	4;5	Control	6948.09	6268.96	0.902256	2941.47	1583.19	0.53823
Q9SLF7	60S acidic ribosomal protein family	4	4	325.96	0.101286	0.218	1.75713	1;2;3	Control	2301.13	1422.63	0.618232	1309.6	1283.72	0.980243
Q8RWV0	Transketolase	37	25	2420.97	0.101781	0.218	3.76751	1;2;3	Control	83873.9	52377.5	0.62448	22262.4	22763.5	1.02251
Q56WK6	PATELLIN 1	16	8	335.59	0.107021	0.223	1.32326	1;2;3	Control	4828.49	1428.11	0.295767	3648.93	2032.52	0.557019
Q9LIK0	Pyruvate kinase family protein	5	2	47.67	0.107683	0.223	3.22258	1	Control	89.5299	122.89	1.37262	27.7821	43.2402	1.55641
Q03251	cold, circadian rhythm, and RNA binding 1	5	4	249.64	0.111412	0.23	4.30267	1;2;3	Stress	4533.6	2524.29	0.556796	19506.6	16901.7	0.866459
P21240	chaperonin 60 beta	29	6	1540.37	0.11241	0.23	1.53206	2;3	Control	11616.3	6557.12	0.564475	7582.17	5738.36	0.756822
P32961	nitrilase 1	11	9	440.61	0.114123	0.231	1.43961	1;2;3	Control	13520.2	2974.63	0.220014	9391.57	7092.88	0.755239
O65282	chaperonin 20	16	12	662.32	0.115061	0.231	4.35662	1;2;3	Control	23549.4	16809.4	0.713792	5405.44	10159.2	1.87944
Q9XF88	light harvesting complex photosystem II	6	4	388.97	0.116299	0.231	1.7407	1;2;3	Control	29854.4	19434	0.650959	17150.8	11489.2	0.669896
Q7XJC2	Adenine phosphoribosyltransferase	2	2	34.01	0.116653	0.231	3.32222	5	Stress	204.334	397.439	1.94505	678.842	1232.27	1.81525
P83483	ATP synthase alpha/beta family protein	25	13	1738.87	0.117082	0.231	1.35832	1;2;3	Control	8847.87	3707.67	0.419046	6513.83	5477.28	0.840869
P48006	Glutathione S-transferase, C-terminal-like;Translation elongation factor EF1B/ribosomal protein S6	5	3	158.83	0.119253	0.233	1.70895	1;2;3	Stress	3146.52	697.221	0.221585	5377.23	2932.89	0.545428
F4HQD4	Heat shock protein 70 (Hsp 70) family protein	5	3	50.09	0.119825	0.233	1.553	3	Control	363.326	292.723	0.805675	233.952	414.901	1.77345
Q6LD03	Calmodulin	3	3	115.66	0.120626	0.233	14.0433	4	Stress	182.265	187.123	1.02666	2559.6	2545.82	0.994615
Q8GZQ3	polyribonucleotide nucleotidyltransferase, putative	5	4	32.62	0.121185	0.233	1.83282	1	Control	1878.65	1168.83	0.622163	1025.01	727.655	0.709904
Q9FX54	glyceraldehyde-3-phosphate dehydrogenase C2	29	13	1295.15	0.124744	0.239	1.79617	1;2;3	Control	39029.2	21291.9	0.545537	21729.2	19046.9	0.876557
P42737	carbonic anhydrase 2	30	12	2071.47	0.134719	0.255	1.27102	1;2;3	Control	44528.3	24788.3	0.556688	35033.5	43675.1	1.24667
Q6R8G3	EXS (ERD1/XPR1/SYG1) family protein	5	3	28.07	0.1365	0.255	1.6753	1	Control	2694.75	2582.5	0.958344	1608.52	1678.06	1.04323
Q9FHU3	COP1-interacting protein 4	4	2	28.17	0.137998	0.257	1.1465	1	Control	3224.37	2566.94	0.796106	2812.36	3066.71	1.09044
Q9CAV0	Ribosomal protein S3Ae	4	4	154.66	0.139805	0.258	2.37855	1;2;3	Control	2909.78	4010.18	1.37817	1223.34	771.279	0.63047
Q01908	ATPase, F1 complex, gamma subunit protein	25	20	1452.01	0.145429	0.265	1.62311	1;2;3	Control	58607.4	52942.3	0.903338	36108.2	28867	0.79946
Q03250	cold, circadian rhythm, and rna binding 2	7	6	345.82	0.145676	0.265	2.08556	1;2;3;5	Stress	7652.96	3986.28	0.52088	15960.7	9054.23	0.567282
Q38882	phospholipase D alpha 1	10	8	354.24	0.146133	0.265	2.54907	2;3	Control	4231.13	2984.69	0.705411	1659.87	3159.95	1.90373
Q6LA42	pseudo-response regulator 5	3	2	44.29	0.146716	0.265	1.55467	2;3	Control	1891.69	1137.39	0.601255	1216.78	505.132	0.415137
O50061	ribosomal protein L4	9	4	176.09	0.151117	0.272	2.54184	2;3	Control	3992.13	2146.65	0.537719	1570.56	1871.87	1.19185
Q9FN48	calcium sensing receptor	15	14	635.9	0.160458	0.285	1.17391	1;2;3	Control	10449.5	5590.66	0.535016	8901.45	10553.3	1.18557
P18616	RNA polymerase II large subunit	6	3	68.09	0.16233	0.285	1.37426	1	Control	2665.42	1099.2	0.412393	1939.54	1499.06	0.772897
Q94EG6	NAD(P)-binding Rossmann-fold superfamily protein	6	5	271.19	0.163976	0.285	1.68323	1;3	Control	3149.23	2580.9	0.819533	1870.94	1319.45	0.705234
O65655	SAP domain-containing protein	4	2	35.85	0.164155	0.285	1.46913	1	Control	2734.99	1908.26	0.697721	1861.64	1243.74	0.668088
Q39291	V-type proton ATPase catalytic subunit A	8	8	181.82	0.166102	0.287	1.30854	4;5	Control	59482.9	21411.1	0.359955	45457.4	10862.9	0.238969
F4HZB2	Beige/BEACH domain ;WD domain, G-beta repeat protein	6	2	45.79	0.174162	00.296	1.20634	1	Control	12243	8400.71	0.686162	10148.9	10516.4	1.0362
O03042	ribulose-bisphosphate carboxylases	83	76	6577.58	0.17956	0.298	1.88342	1;2;3	Control	1.65073e+06	873656	0.529255	876449	851298	0.971303
Q9XGM1	vacuolar ATP synthase subunit D (VATD) / V-ATPase D subunit / vacuolar proton pump D subunit (VATPD)	8	5	86.51	0.181529	0.298	1.02144	1;2;3	Control	2773.2	1325.11	0.477828	2715	3568.26	1.31428
D1L8Q9	50S ribosomal protein L33, chloroplastic	2	2	29.04	0.181713	0.298	3.36442	4;5	Stress	343.498	473.264	1.37778	1155.67	1331.28	1.15196
P27323	heat shock protein 90.1	8	2	169.87	0.182025	0.298	1.17662	1;2;3	Control	1559.37	719.004	0.461085	1325.3	1143.94	0.86316
Q9SK39	membrane-associated progesterone binding protein 2	3	2	92.79	0.182489	0.298	1.22731	1;2;3	Control	1639.1	635.896	0.387954	1335.52	1225.74	0.917798
Q9LF02	RNA binding (RRM/RBD/RNP motifs) family protein	2	2	18.18	0.18598	0.302	1.3615	1	Control	1778.75	1552.58	0.872849	1306.46	1032.69	0.790449
Q08112, Q9FY64, Q9FY65	cytosolic ribosomal protein S15	5	4	273.15	0.186973	0.302	1.60789	3	Control	3114.55	1938.68	0.622458	1937.04	1713.85	0.88478
F4I5C6	Sterile alpha motif (SAM) domain-containing protein	10	5	41.45	0.188899	0.304	1.17844	3	Control	3545.16	2322.66	0.655165	3008.34	5198.95	1.72818
P51818, P55737, O03986	heat shock protein 81-3	21	14	748.27	0.196452	0.313	1.09293	1;2;3	Control	7503.27	4254.65	0.567038	6865.28	7241.05	1.05474
O64517	metacaspase 4	3	3	41.41	0.197737	0.313	2.09773	1	Control	426.164	623.966	1.46414	203.155	270.516	1.33158
Q9SSL0	phosphoglucomutase, putative / glucose phosphomutase, putative	8	5	72.76	0.199271	0.313	3.43931	1;2	Stress	96.2576	86.3583	0.897158	331.06	267.634	0.808417
O23515	Ribosomal protein L23/L15e family protein	4	3	81.09	0.199312	0.313	1.13629	3	Stress	754.692	413.557	0.547981	857.545	989.591	1.15398
P55228	ADP glucose pyrophosphorylase 1	13	10	179.17	0.201589	0.315	1.11793	1;2;3	Control	2545.81	1463.7	0.574945	2277.25	2578.49	1.13228
Q9SL96	BEST Arabidopsis thaliana protein match is: copper ion binding	2	2	17.67	0.203059	0.316	1.22113	2	Stress	307.188	376.569	1.22586	375.117	299.728	0.799026
Q9SF40	Ribosomal protein L4/L1 family	11	6	189.5	0.207978	0.322	1.56117	1;3	Control	2486.33	1655.58	0.665872	1592.6	1219.07	0.765457
Q42347	ribosomal protein L24	6	2	121.83	0.209422	0.322	1.2878	2;3	Control	6403.87	3530.64	0.551328	4972.73	4841.23	0.973556
Q9FJP3	Ribosomal L29 family protein	4	2	196.75	0.209949	0.322	1.18494	3	Stress	2274.99	2325.62	1.02226	2695.73	4376.49	1.62349
Q9M5K3	mitochondrial lipoamide dehydrogenase 1	15	10	211.79	0.211622	0.322	1.61844	1;2;3	Control	3715.53	3986.31	1.07288	2295.75	1686.3	0.734531
P54887	delta1-pyrroline-5-carboxylate synthase 1	15	8	356	0.212143	0.322	1.42476	1;2;3	Stress	1945.42	1281.93	0.658947	2771.74	1594.42	0.575242
Q9LFA3	monodehydroascorbate reductase 1	15	12	705.42	0.214513	0.324	1.05616	1;2;3	Stress	2760.75	1072.34	0.388424	2915.8	3229.42	1.10756
P25858	glyceraldehyde-3-phosphate dehydrogenase C subunit 1	23	2	1172.95	0.215278	0.324	2.12317	3;4;5	Control	15745.4	10462.4	0.664475	7416	8414.75	1.13467
F4J573	Late embryogenesis abundant protein (LEA) family protein	4	2	239.39	0.218682	0.327	8.26145	3	Stress	312.534	393.519	1.25912	2581.99	2252.33	0.872327
Q9SFU1	Ribosomal protein L13 family protein	13	8	119	0.231773	0.344	1.02705	1;3	Control	3088.4	1220.46	0.395174	3007.07	3560.53	1.18405
P56777	photosystem II reaction center protein B	24	22	1640.79	0.235451	0.347	2.31568	1;2;3	Control	43219	44122.6	1.02091	18663.6	17457.2	0.935362
Q9LII8	Tetratricopeptide repeat (TPR)-like superfamily protein	4	2	30.18	0.239429	0.35	2.76064	3	Control	15388.3	17331.6	1.12628	5574.19	7091.28	1.27216
P46523	ATP-dependent Clp protease ATP-binding subunit clpA homolog, chloroplastic	12	11	162.88	0.242008	0.35	1.28609	4;5	Control	134374	50019.5	0.372241	104483	33818.9	0.323679
Q9LD57	phosphoglycerate kinase 1	38	34	2840.46	0.247041	0.352	1.32164	1;2;3	Control	68175.1	39281.9	0.576192	51583.8	55227.6	1.07064
Q9LK36	S-adenosyl-l-homocysteine (SAH) hydrolase 2	10	6	201.86	0.247392	0.352	1.20985	1;3	Stress	7048.31	1852.42	0.262818	8527.4	9001.19	1.05556
Q0WW26	coatomer gamma-2 subunit, putative / gamma-2 coat protein, putative / gamma-2 COP, putative	4	3	71.68	0.248692	0.352	1.11831	1;2	Control	2764.43	1250.16	0.452231	2471.97	3103.21	1.25536
P0DKC3, P0DKC4	2-phosphoglycolate phosphatase 1	6	4	136.7	0.250842	0.354	1.12316	1;2;3	Control	3469.85	1503.67	0.433355	3089.36	2684.08	0.868814
Q96299	general regulatory factor 9	5	2	213.09	0.258987	0.364	1.4761	3	Stress	917.978	966.6	1.05297	1355.03	1677.61	1.23806
Q8VY91	Translation elongation factor EF1B/ribosomal protein S6 family protein	2	2	117.99	0.266175	0.367	3.52408	1;2;3	Control	6693.74	10337.6	1.54436	1899.43	2024.93	1.06607
Q9FN33	unknown protein	6	6	28.82	0.269244	0.367	1.09143	1;2	Stress	138994	136800	0.984215	151701	65279.8	0.430319
Q42064	Ribosomal protein L2 family	7	4	166.62	0.270531	0.367	1.52152	1;3	Control	7011.34	4550.31	0.648993	4608.1	5733.05	1.24412
Q9LDZ0	mitochondrial HSO70 2	7	3	126.2	0.271615	0.367	1.23706	3	Control	12498	7603.92	0.608409	10103	7977.48	0.789613
Q96540	Ferritin-1, chloroplastic	3	3	66.74	0.272229	0.367	1.15133	4;5	Control	13936	3699.65	0.265475	12104.3	3484.84	0.287901
Q9XH68	33 kDa oxygen evolving protein of photosystem II	11	11	323.94	0.272781	0.367	1.9093	4;5	Stress	218706	55232.4	0.252542	417576	290918	0.696683
Q9LTT9	varicose-related	2	2	16.94	0.273281	0.367	1.11285	1	Stress	469.006	514.588	1.09719	521.935	531.172	1.0177
D8L1X4	Glyceraldehyde-3-phosphate dehydrogenase 1	13	2	797.53	0.276522	0.367	1.06951	4;5	Stress	34731.6	33709.3	0.970563	37145.7	10664.3	0.287094
Q9CAD8	Disease resistance protein (TIR-NBS-LRR class) family	4	2	41.75	0.277052	0.367	11.261	2;3	Control	299.805	816.014	2.72181	26.6233	34.1109	1.28124
Q9SH69	6-phosphogluconate dehydrogenase family protein	9	2	206.32	0.282415	0.371	3.02605	1;2;3	Stress	787.637	442.962	0.562394	2383.43	2145.75	0.900277
O65719	Heat shock protein 70 (Hsp 70) family protein	22	6	930.39	0.282865	0.371	1.76576	1;2;3	Stress	6222.39	1937.19	0.311326	10987.2	8033.74	0.731189
P27140	carbonic anhydrase 1	33	14	2260.05	0.285974	0.374	1.15979	1;2;3	Stress	71367.9	43423.1	0.60844	82772	106620	1.28812
Q9C664	Phosphoribulokinase / Uridine kinase family	3	2	20.55	0.291034	0.378	1.42541	2	Stress	137.47	148.906	1.08319	195.952	135.118	0.689547
D1L8M3	ATP synthase subunit alpha, chloroplastic 1	18	18	1269.57	0.291267	0.378	1.56235	4;5	Control	137381	87500.5	0.636919	87932.1	30187	0.343299
D1L8P7	Acetyl CoA carboxylase carboxyltransferase beta subunit	4	3	27.05	0.295168	0.381	1.49064	4	Stress	24980.5	8751.69	0.35034	37236.9	18492.1	0.496606
Q9SIX2	unknown protein	2	2	26.16	0.299279	0.385	1.30158	2	Control	551.823	728.933	1.32095	423.962	242.956	0.573061
P04778	chlorophyll A/B binding protein 1	11	3	600.71	0.303331	0.389	1.11007	1	Stress	22897.2	11357	0.495997	25417.6	19934.3	0.784272
A8MQH7, Q9LUK6	RNA-binding (RRM/RBD/RNP motifs) family protein	4	3	27.43	0.308403	0.394	1.67906	3	Control	1228.09	884.847	0.720506	731.417	699.051	0.95575
P57751	UDP-glucose pyrophosphorylase 2	9	2	195.45	0.311692	0.396	1.57273	1;2;3	Control	10480.7	6954.35	0.663541	6663.98	3929.35	0.58964
P38666	Ribosomal protein L24e family protein	5	2	121.54	0.316743	0.4	1.52248	1;2;3	Control	204.865	153.553	0.749532	134.56	90.3853	0.671709
Q9SA56	photosystem I subunit D-2	24	22	1527.58	0.31997	0.401	1.21433	1;2;3	Control	88547.2	34545.3	0.390135	72918.7	49143.5	0.673949
O23254	serine hydroxymethyltransferase 4	10	7	336.51	0.320761	0.401	1.31335	1;2;3	Stress	72960.4	33289.2	0.456264	95822.9	105293	1.09883
Q9S9K7	gamma histone variant H2AX	5	3	120.7	0.322194	0.402	1.57014	1;2;3	Control	417.573	309.514	0.74122	265.947	96.397	0.362467
Q8W5R6	P-loop containing nucleoside triphosphate hydrolases superfamily protein	7	6	60.64	0.32596	0.403	1.1904	1;2	Control	3855.2	1569.95	0.407229	3238.58	1749.59	0.540232
Q9LVC9	60S acidic ribosomal protein family	3	3	72.93	0.325989	0.403	1.12001	1;2	Stress	3202.61	2469.48	0.771084	3586.97	1623.79	0.452693
Q94AM1	Zincin-like metalloproteases family protein	3	2	50.81	0.334576	0.412	1.18387	1;2	Stress	4542.19	2167.25	0.477138	5377.34	5236.84	0.973872
Q8H1Y0	Thiamin diphosphate-binding fold (THDP-binding) superfamily protein	3	2	36.2	0.340078	0.415	1.1943	1	Control	108.544	123.303	1.13598	90.8848	76.5477	0.84225
P93004	plasma membrane intrinsic protein 3	2	2	113.34	0.346982	0.421	1.53817	3	Stress	1586.41	1967.17	1.24001	2440.17	1606.88	0.658511
Q9ZQC5	ROP interactive partner 3	7	3	38.54	0.350724	0.424	1.95318	3	Stress	6587.61	5294.66	0.803729	12866.8	14516.5	1.12822
Q9C6S1	Formin Homology 14	11	5	48.91	0.352628	0.425	1.1846	3	Control	2013.51	1279.81	0.635614	1699.73	1350.65	0.794627
Q94A94	Uncharacterised conserved protein UCP015417, vWA	3	2	24.7	0.358089	0.428	4.5105	3	Stress	7180.87	14466.3	2.01456	32389.3	34390.2	1.06178
O23177	unknown protein	3	2	20.16	0.363744	0.433	1.46196	3	Control	127.119	171.342	1.34788	86.9511	127.278	1.46379
P42644	general regulatory factor 3	4	2	173.66	0.364961	0.433	2.04615	3	Stress	1289.77	741.066	0.574572	2639.06	2363.32	0.895513
Q9LJD8	mitogen-activated protein kinase kinase kinase 7	15	6	88.01	0.37487	0.442	1.23582	1;2;3	Stress	39214.8	20882.6	0.532518	48462.3	54851.1	1.13183
Q9ASR1	Ribosomal protein S5/Elongation factor G/III/V family protein	37	27	1614.02	0.375518	0.442	1.03706	1;2;3	Control	12756.1	6615.61	0.518623	12300.3	9367.55	0.761572
Q96262	plasma-membrane associated cation-binding protein 1	11	11	432.98	0.378053	0.444	1.58551	1;2;3	Stress	5169.13	2174.7	0.420708	8195.71	6761.79	0.82504
Q9LY66	Ribosomal protein L1p/L10e family	6	5	241.35	0.385859	0.45	1.25997	3	Stress	4073.22	1742.66	0.427833	5132.15	4702.92	0.916365
O48963	phototropin 1	8	5	49.46	0.390307	0.452	1.08039	3	Stress	24125.2	9286.34	0.384923	26064.7	22466.5	0.861952
Q93VG5	Ribosomal protein S8e family protein	4	4	111.67	0.391409	0.452	1.37271	3	Stress	2936.8	1178.98	0.40145	4031.36	4095.8	1.01598
P21239	RuBisCO large subunit-binding protein subunit alpha, chloroplastic	10	4	339.96	0.392573	0.452	1.21655	4;5	Control	54192.4	20979.2	0.387124	44546.1	13549.5	0.304167
F4HP69	Transducin/WD40 repeat-like superfamily protein	4	2	34.92	0.394534	0.452	1.65344	3	Control	5081.06	3777.09	0.743368	3073.02	3235.71	1.05294
Q9LZJ5	multidrug resistance-associated protein 10	4	2	18.49	0.394847	0.452	1.26802	1	Control	559.402	452.872	0.809565	441.16	387.128	0.877524
Q9SEI2	regulatory particle triple-A ATPase 5A	4	3	48.21	0.398605	0.455	1.23678	1;2	Control	250.738	107.473	0.428627	202.735	64.234	0.316838
Q8GV02	Lipoxygenase	3	3	21.37	0.410459	0.467	1.0847	4	Control	1941.51	1664.18	0.857156	1789.91	1149.59	0.642261
F4J7F3	Polyketide cyclase/dehydrase and lipid transport superfamily protein	2	2	17.7	0.416407	0.47	1.36787	1	Stress	552.227	406.31	0.735766	755.372	658.058	0.87117
D1L8M4	ATP synthase CF0 B subunit	2	2	96.63	0.418355	0.47	1.20518	4;5	Stress	4799.85	3667.03	0.763989	5784.68	4384.96	0.758031
Q42139	ATPase, F0 complex, subunit B/B', bacterial/chloroplast	13	12	608.93	0.423945	0.47	1.53884	2;3	Stress	45780.8	32582.4	0.711704	70449.3	52520.2	0.745504
P46286	Ribosomal protein L2 family	8	5	210.11	0.425159	0.47	1.49946	2;3	Control	28840.2	18507	0.641707	19233.7	23556.8	1.22477
D1L8U0	Photosystem I iron-sulfur center	3	3	117.35	0.426908	0.47	1.01526	4;5	Stress	20058.7	11474.6	0.572052	20364.7	15874.2	0.779494
Q9M3G7	ataxia-telangiectasia mutated	20	10	96.18	0.435793	0.478	2.67234	1;2;3	Stress	10239.6	4749.68	0.463855	27363.6	23547.6	0.860542
D7NVX0	Carbonic anhydrase	16	16	1106.21	0.437185	0.478	1.20886	4;5	Control	52806.6	20802.6	0.39394	43682.9	15648.2	0.358222
Q9CAX6	Ribosomal protein S11 family protein	8	8	288.83	0.441597	0.48	1.23817	1;2;3;4	Stress	14769.1	6586.64	0.445976	18286.6	9061.58	0.495532
O80852	glutathione S-transferase PHI 9	12	11	714.14	0.444871	0.481	1.33773	1;2;3	Stress	10050.8	3714.92	0.369613	13445.3	13797.5	1.02619
P25856	glyceraldehyde 3-phosphate dehydrogenase A subunit	33	6	1995.4	0.449766	0.481	1.44853	1;2;3	Stress	62612.4	38292.3	0.611577	90696.2	62085	0.684537
P42643	general regulatory factor 1	11	4	590.03	0.456084	0.482	1.9646	2;3	Stress	5278.65	3309.95	0.627044	10370.4	8194.87	0.790214
P61841	Ribosomal protein S7p/S5e family protein	5	4	88.94	0.459915	0.487	1.19526	1;2	Stress	1934.65	1789.74	0.925097	2312.42	1291.95	0.558702
Q8LPR9	translocon at the inner envelope membrane of chloroplasts 110	7	4	125.8	0.462862	0.488	3.14648	1;2	Stress	558.78	390.03	0.698002	1758.19	2042.8	1.16188
Q9ZSR7	Glucose-6-phosphate/phosphate translocator-related	2	2	64.05	0.463551	0.488	5.72477	1	Stress	14.6635	18.4711	1.25966	83.9453	143.635	1.71105
P34794	RuBisCO large subunit-binding protein subunit alpha, chloroplastic	6	2	105.79	0.464211	0.488	1.28847	4;5	Control	60725.9	29218	0.481145	47130.4	14768.9	0.313362
Q7Y0H9	40S ribosomal protein S6	2	2	42.65	0.466477	0.489	1.65053	4	Stress	2360.17	1461.57	0.619265	3895.53	3093.27	0.794058
O48686	SIN3-like 3	10	3	56.32	0.468885	0.49	4.9663	3	Stress	672.203	872.76	1.29836	3338.36	2928.24	0.877149
Q56XG6, Q9LFN6	DEAD/DEAH box RNA helicase family protein	3	3	47.64	0.476309	0.493	1.409	2	Control	919.964	623.442	0.67768	652.919	147.533	0.22596
Q9LYA9	chloroplast stem-loop binding protein of 41 kDa	16	13	477.66	0.484529	0.5	1.02518	1;2;3	Stress	8048.27	3741.06	0.464828	8250.95	7346.58	0.890392
Q9LKZ3	retinoblastoma-related 1	5	4	18.63	0.48849	0.501	1.1343	1;3	Stress	5026.18	2640.32	0.525314	5701.17	5186.79	0.909776
B1PRK0	Catalase	9	6	538.48	0.493553	0.502	1.0565	4;5	Stress	30556.5	18512.2	0.605835	32283	11923	0.369327
Q949P2	Zincin-like metalloproteases family protein	6	3	51.54	0.495162	0.502	1.31554	3	Control	8214.5	6981.36	0.849882	6244.22	6343.95	1.01597
Q43316	hydroxymethylbilane synthase	10	9	297.82	0.496973	0.503	1.11832	1;2;3	Stress	1110.71	816.955	0.735526	1242.13	1053.35	0.848014
Q9SRV5	methionine synthase 2	33	5	1074.95	0.499039	0.503	1.3923	1;2;3	Stress	36129.1	11775.6	0.32593	50302.6	44486.7	0.884381
D9J167	Annexin 1	3	3	35.57	0.502681	0.505	1.37444	4	Stress	14260.9	3735.84	0.261963	19600.8	10250.9	0.522983
Q9LW57	Plastid-lipid associated protein PAP / fibrillin family protein	7	5	425.69	0.511874	0.511	1.04629	1;2;3	Stress	4107.45	1162.77	0.283087	4297.59	3852.74	0.89649
Q94HW1	B-block binding subunit of TFIIIC	11	5	46.18	0.514458	0.512	9.71154	3	Stress	3204.47	3265.72	1.01911	31120.4	38204.8	1.22764
Q3L1H0	Glycolate oxidase	11	11	999.67	0.518431	0.514	1.14774	4;5	Control	123682	123767	1.00069	107761	15279.7	0.141792
A8MQD7	Hyaluronan / mRNA binding family	4	3	53.15	0.519847	0.514	1.12264	3	Stress	2311.82	1647.88	0.712809	2595.33	2855.89	1.10039
Q5GM68	phosphoenolpyruvate carboxylase 2	6	4	112.96	0.528753	0.519	1.34565	1;2	Control	1150.74	935.318	0.812794	855.162	489.15	0.571997
Q9CAT4	Putative integral membrane protein conserved region (DUF2404)	3	2	23.66	0.529014	0.519	1.6338	3	Stress	7259.64	15917	2.19254	11860.8	11852.3	0.999283
Q9LIA8	UDP-glucose 6-dehydrogenase family protein	3	2	46.86	0.54493	0.529	1.48691	1;2	Stress	290.803	494.444	1.70027	432.399	660.601	1.52776
Q9FKW6	ferredoxin-NADP(+)-oxidoreductase 1	19	15	534.53	0.545164	0.529	1.41245	1;2;3	Stress	12762.5	10323.9	0.80892	18026.4	13514.1	0.749685
F4I6U7	cyclin-related	6	5	47.51	0.551273	0.532	1.00299	1;3	Control	16208.1	10833.6	0.668407	16159.9	22145.4	1.37039
Q9M9M7	Zinc-binding dehydrogenase family protein	4	2	69.05	0.56046	0.537	2.18845	1;2	Stress	102.712	133.665	1.30135	224.781	218.625	0.97261
P41127	breast basic conserved 1	6	6	57.6	0.567198	0.537	1.22407	1;2	Control	7815.1	4675.45	0.598258	6384.54	2938.02	0.460178
Q39141	photosystem II light harvesting complex gene B1B2	23	2	1576.8	0.580392	0.54	1.35015	3	Stress	77276.7	42867.8	0.554732	104335	68422	0.655791
F4I2H1	Protein kinase superfamily protein	9	6	62.77	0.585121	0.551	3.29958	3	Stress	7149.42	10948.4	1.53137	23590.1	24685.8	1.04645
C0KJK6	1433-2	2	2	65.87	0.585885	0.553	1.42934	4	Stress	5285.73	2911.65	0.550852	7555.13	4360.07	0.577101
Q9SIP7	Ribosomal protein S3 family protein	8	5	188.78	0.590833	0.554	1.24082	1;2;3	Stress	1791.14	1283.78	0.716741	2222.48	2569.35	1.15607
P56778	photosystem II reaction center protein C	16	15	770.62	0.594867	0.555	1.00668	1;2;3	Control	45282.4	37329.3	0.824366	44981.8	41724	0.927575
Q9LLY4	1-acyl-sn-glycerol-3-phosphate acyltransferase 1, chloroplastic	3	3	13.56	0.597181	0.555	1.36921	4	Stress	18362.4	17348.3	0.944774	25141.9	18452.6	0.733939
Q9T0A4	unknown protein	4	4	98.54	0.597592	0.555	1.1774	1;2;3	Control	4016.75	5243.37	1.30538	3411.53	2148.87	0.629884
Q93VK7	Heavy metal transport/detoxification superfamily protein	2	2	120.35	0.599054	0.555	1.57205	1;2;3	Stress	976.853	590.505	0.604497	1535.66	2025.71	1.31911
O48832	Senescence/dehydration-associated protein-related	3	2	84.82	0.61007	0.562	3.96377	3	Stress	194.451	180.62	0.928868	770.759	699.994	0.908188
Q9LXG1	Ribosomal protein S4	6	6	167.3	0.624135	0.574	1.03238	1;2;3	Stress	1046.39	913.844	0.873329	1080.27	1454.49	1.34641
Q9SCY0	phosphoglucomutase	2	2	42.35	0.630051	0.577	1.06069	1;2	Control	224.708	269.041	1.19729	211.85	190.936	0.90128
Q8L7U5	BRI1 suppressor 1 (BSU1)-like 1	4	2	27.47	0.636972	0.582	1.99621	1	Stress	28.7178	29.0569	1.01181	57.3268	72.9919	1.27326
Q9MS49	ATP synthase subunit beta, chloroplastic	23	22	1796.22	0.640999	0.583	1.37033	4;5	Control	451156	414384	0.918493	329231	152288	0.462557
Q9STW6	chloroplast heat shock protein 70-1	24	5	765	0.643031	0.583	1.20662	1;2;3	Control	8217.01	5267.8	0.641086	6809.96	4619.41	0.678331
Q0WNZ5	methionine synthase 3	15	5	391.37	0.665417	0.591	2.24664	1;2;3	Stress	855.75	386.755	0.451949	1922.56	1465.58	0.762305
Q9M9K1	Phosphoglycerate mutase, 2,3-bisphosphoglycerate-independent	2	2	17.82	0.671036	0.593	1.16505	3	Stress	863.597	586.684	0.67935	1006.13	1478.43	1.46942
Q43127	glutamine synthetase 2	31	26	2541.92	0.671214	0.593	1.45457	1;2;3	Stress	63194.7	86777.8	1.37318	91921	81379.4	0.88532
P46271	Germin-like protein 1	2	2	112.27	0.674528	0.594	2.08558	4	Stress	12424.4	4722.18	0.380072	25912.1	17466.4	0.674063
P56761	photosystem II reaction center protein D	6	6	241.75	0.679615	0.597	1.08219	1;2;3;4;5	Control	19034.8	23144.4	1.2159	17589.1	14399.4	0.818655
Q84W56	RNA-metabolising metallo-beta-lactamase family protein	9	4	56.02	0.686544	0.6	1.5348	1;2;3	Stress	24636.8	9246.03	0.375294	37812.5	34174.9	0.903799
P29402	calnexin 1	4	3	90.56	0.687894	0.6	1.0977	3	Control	2321.19	3429.44	1.47745	2114.6	1750.8	0.827958
Q9SYT0	annexin 1	18	14	882.74	0.688075	0.6	5.80739	1;2;3	Stress	4918.5	4662.25	0.9479	28563.6	31879.6	1.11609
P0CJ48, Q8VZ87	chlorophyll A/B binding protein 3	20	5	1624.77	0.69396	0.6	1.09138	2;3	Stress	507797	230805	0.454521	554200	385131	0.694931
O22558	ACT-like protein tyrosine kinase family protein	3	2	24.29	0.694054	0.6	1.35751	2	Control	3130.71	2361.41	0.754273	2306.21	587.038	0.254547
P22953	heat shock cognate protein 70-1	27	8	1224.81	0.717116	0.618	1.31459	1;2;3	Stress	10247.7	8425.42	0.822178	13471.5	12128.1	0.900275
Q05196	poly(A)-binding protein 5	6	3	25.84	0.722176	0.62	2.76686	1;2;3	Stress	385.521	461.152	1.19618	1066.68	1212.2	1.13642
P49107	photosystem I reaction center subunit PSI-N, chloroplast, putative / PSI-N, putative (PSAN)	16	14	704.33	0.723084	0.62	1.52489	1;2;3	Stress	26151.5	17040.9	0.651624	39878	58328.8	1.46268
Q8LCE1	glutamine synthase clone F11	7	4	429.38	0.730392	0.623	1.526	3	Stress	3116.17	2006.59	0.643928	4755.27	4767.41	1.00255
B3H5Q1	beta glucosidase 11	2	2	24.38	0.737872	0.628	1.45349	1;2	Control	1096.77	1224.79	1.11672	754.578	622.3	0.824699
Q93VP3	Eukaryotic translation initiation factor 5A-1 (eIF-5A 1) protein	3	3	87.7	0.740021	0.628	1.1507	1;2;3	Stress	1807.15	3123.14	1.72821	2079.49	1801.2	0.866173
Q9SZJ5	serine transhydroxymethyltransferase 1	32	28	1700.53	0.748243	0.633	1.71536	1;2;3	Control	19650.3	15113	0.769096	11455.5	8001.37	0.698471
F4IJK1	Kinase interacting (KIP1-like) family protein	12	5	59.33	0.749228	0.633	1.05657	3	Stress	3035.8	2542.78	0.837599	3207.52	3880.95	1.20995
Q9ZUU4	RNA-binding (RRM/RBD/RNP motifs) family protein	13	9	774.21	0.762077	0.64	1.91614	1;2;3	Control	13996	7963.64	0.568994	7304.27	5470.26	0.748913
Q42624, Q9M429	Glutamine synthetase, chloroplastic	9	9	942.66	0.769554	0.642	1.02144	4;5	Stress	139249	25957.1	0.186407	142234	21783.4	0.153151
Q96528	catalase 1	10	4	377.21	0.782133	0.648	1.01165	1;2;3	Control	6222.9	3254.38	0.522969	6151.22	3919.04	0.637117
Q9LPC5	SEC7-like guanine nucleotide exchange family protein	6	2	24.33	0.782576	0.648	2.22926	2	Stress	136.038	54.2931	0.399102	303.264	350.663	1.1563
Q9S831	Photosystem I reaction centre subunit IV / PsaE protein	7	7	474.95	0.78369	0.648	1.94923	1;2;3	Stress	51040.4	15487.5	0.303437	99489.6	102866	1.03394
Q06738	low-temperature-responsive protein 78 (LTI78) / desiccation-responsive protein 29A	7	5	104.02	0.787117	0.649	1.63778	3	Stress	7509.06	6671.96	0.888521	12298.2	15630	1.27092
P46645	aspartate aminotransferase 2	3	2	103.58	0.788913	0.649	1.13737	1;2	Stress	65.0179	80.707	1.2413	73.9491	86.8717	1.17475
Q9LTX9	chloroplast heat shock protein 70-2	23	4	638.39	0.803759	0.657	1.05244	1;2;3	Control	2280.81	1384.93	0.607211	2167.17	1716.12	0.791875
Q93VH9	Ribosomal protein S4 (RPS4A) family protein	4	3	108.22	0.804608	0.657	1.41244	1;2	Control	3204.44	3287.4	1.02589	2268.72	1695.71	0.747431
Q9T024	DNAJ heat shock N-terminal domain-containing protein	6	2	79.7	0.808835	0.658	2.90863	1;2;3	Stress	232.641	200.008	0.85973	676.668	746.619	1.10337
P25857	glyceraldehyde-3-phosphate dehydrogenase B subunit	34	24	2022.9	0.820649	0.661	1.36639	1;2;3	Stress	65582.3	53822.5	0.820686	89610.8	80197.4	0.894953
Q9ZP06	Lactate/malate dehydrogenase family protein	16	6	818.29	0.821633	0.661	1.18759	1;2;3	Stress	36273.5	55162.1	1.52073	43078.1	40968.3	0.951025
O80585	methylenetetrahydrofolate reductase 2	5	3	83.44	0.826952	0.662	1.0554	1;2	Stress	73.9562	75.3534	1.01889	78.0535	46.6527	0.597702
Q9SUI4	photosystem I subunit l	7	6	290.58	0.830886	0.663	1.46812	1;2;3	Stress	6988.3	3387.18	0.484694	10259.7	7906.74	0.770662
D1L8Q1	Apocytochrome f	4	4	197.85	0.839446	0.667	1.02493	4;5	Stress	15259	6054.43	0.396777	15639.5	6464.56	0.413349
P59232	ubiquitin 6	5	4	112.81	0.848814	0.667	3.58164	1;3	Stress	2590.13	2903.55	1.12101	9276.9	8200.26	0.883944
Q6XJG8	26S proteasome regulatory subunit S2 1B	6	2	65.05	0.858859	0.667	3.75763	1	Stress	828.552	523.702	0.632069	3113.39	3486.01	1.11968
P42763	Dehydrin family protein	11	8	525.87	0.858989	0.667	7.69216	3	Stress	4476.77	3439.36	0.768269	34436	29762.6	0.864286
Q9SA14	isopropylmalate dehydrogenase 3	3	2	68.41	0.860278	0.667	1.15241	1	Control	160.6	218.698	1.36176	139.359	222.196	1.59441
Q9M2D8	Remorin family protein	5	4	97.72	0.861843	0.667	3.71763	3	Stress	455.229	239.197	0.525442	1692.37	1645.27	0.972169
O81635	kinesin 4	5	2	31.12	0.862906	0.667	1.09714	3	Stress	1363.46	1225.33	0.89869	1495.9	2221.29	1.48492
B3H6D7	Aldolase superfamily protein	15	4	540.62	0.86316	0.667	1.2284	1;2;3	Control	10919.2	20554.1	1.88239	8888.94	7926.55	0.891732
Q9FKP4	kinesin like protein for actin based chloroplast movement 2	9	4	50.38	0.866418	0.667	2.76302	3	Stress	1329.61	846.164	0.636399	3673.75	3488.43	0.949556
Q8W4S4	vacuolar proton ATPase A3	2	2	29.29	0.867349	0.667	1.51865	2	Control	1461.27	1333.5	0.912562	962.218	363.28	0.377544
Q9S757	cysteine synthase C1	2	2	56.62	0.870041	0.668	1.14634	1;2	Stress	603.242	316.318	0.524363	691.523	569.424	0.823434
Q66GP0	Phototropic-responsive NPH3 family protein	5	3	39.23	0.872384	0.668	3.27943	3	Stress	1584.09	989.004	0.624337	5194.9	7432.86	1.4308
Q9XF89	light harvesting complex of photosystem II 5	22	21	1210.47	0.875803	0.668	1.85146	1;2;3	Stress	24811.3	13878.1	0.559344	45937.2	32583.3	0.7093
Q8L7S8	DEAD box RNA helicase (RH3)	2	2	24.59	0.87685	0.668	1.18686	1	Control	67.6338	107.412	1.58814	56.9856	57.1567	1.003
F4JMU5	elongation factor Ts family protein	18	9	260.56	0.878461	0.668	1.61045	1;2;3	Stress	8065	14843.4	1.84047	12988.3	13378.2	1.03002
Q9LKR3	heat shock protein 70 (Hsp 70) family protein	13	6	498.57	0.896204	0.678	1.19508	1;2;3	Stress	2068.25	966.96	0.467525	2471.73	2017.5	0.816231
O49299	Phosphoglucomutase/phosphomannomutase family protein	8	6	111.52	0.898062	0.678	2.4567	2;3	Stress	2751.95	1610.89	0.585365	6760.7	7608.91	1.12546
Q9LJL3	presequence protease 1	7	3	67.32	0.901934	0.678	1.46332	3	Stress	1844.99	3243.71	1.75812	2699.81	2927.9	1.08448
Q680P8	Ribosomal protein S14p/S29e family protein	2	2	34.35	0.905218	0.678	4.3091	3	Stress	216.792	160.144	0.738699	934.18	1043.98	1.11754
P19366	ATP synthase subunit beta	57	52	4350.47	0.9071	0.678	1.17201	1;2;3	Stress	183356	42222.9	0.230278	214895	125411	0.583594
Q5S2C4	transcription activators	5	5	48.99	0.913454	0.678	2.14949	1;2	Stress	3239.26	1582.51	0.488541	6962.75	8174.21	1.17399
Q41932	photosystem II subunit Q-2	16	11	1071.18	0.913632	0.678	1.04286	1;2;3	Stress	65007.6	61226	0.941828	67793.9	58425.3	0.861808
Q9LPW0	glyceraldehyde 3-phosphate dehydrogenase A subunit 2	28	2	1747.16	0.914284	0.678	1.47956	1;2;3	Stress	4984.05	2343.36	0.470171	7374.19	5822.62	0.789594
Q9LMQ2	light harvesting complex photosystem II subunit 6	9	8	580.42	0.920894	0.679	1.16668	1;2;3	Stress	74122.2	42661.2	0.575552	86477	72658	0.8402
Q43743, Q9T0L8	Malate dehydrogenase 1, glyoxysomal	5	5	211.9	0.921952	0.679	1.69435	5	Control	4826.09	5723.87	1.18603	2848.35	527.363	0.185147
P22201	ATP synthase subunit alpha, mitochondrial	3	3	63.99	0.922826	0.679	1.8698	4;5	Control	3072.46	3997.92	1.30121	1643.21	976.833	0.594467
Q39142	light-harvesting chlorophyll-protein complex II subunit B1	24	7	1816.7	0.929057	0.681	1.20273	1;2;3;4;5	Stress	146612	61916	0.422313	176334	105351	0.597452
Q9C9I7	Rieske (2Fe-2S) domain-containing protein	9	6	223.76	0.930654	0.681	1.94471	1;2;3	Stress	11589.4	2456.41	0.211953	22538	22907.6	1.0164
Q9ZSD7, C7F8P6	Actin	8	4	299.48	0.931319	0.681	1.13978	4;5	Control	19985.6	14680.9	0.734576	17534.5	7720.06	0.440278
B2ZC81	MPBQ methyltransferase	2	2	16.86	0.934162	0.681	3.45466	4	Stress	27340.6	13313.6	0.486952	94452.6	67678.4	0.716533
Q6RJS1	Eukaryotic translation initiation factor-5A	2	2	57.41	0.947503	0.686	3.87824	4	Stress	1511.33	824.163	0.545324	5861.29	6065.82	1.0349
F4HRR8	ATPases;nucleotide binding;ATP binding;nucleoside-triphosphatases;transcription factor binding	37	19	201.6	0.950606	0.687	2.342	1;2;3	Stress	16742.9	16381.2	0.978392	39211.9	38249.9	0.975466
Q9FNE2	Glutaredoxin family protein	3	3	100.96	0.952651	0.687	1.10653	1;2	Control	846.344	519.103	0.613348	764.862	292.456	0.382364
O80934	NAD(P)-binding Rossmann-fold superfamily protein	10	9	490.98	0.955039	0.687	1.29004	1;2;3	Stress	12718.6	6291.7	0.494685	16407.6	12072	0.735757
A8MSF2	rubredoxin family protein	8	6	182.04	0.957421	0.687	2.83598	3	Stress	25251.4	15769.2	0.624487	71612.6	127210	1.77636
Q96242	allene oxide synthase	12	11	264.29	0.969076	0.693	1.53967	1;2;3	Stress	7516.31	4266.53	0.567636	11572.7	10920.2	0.943622
P55229	ADP glucose pyrophosphorylase large subunit 1	9	7	391.36	0.969769	0.693	1.16071	1;2;3	Stress	3601.58	1615.82	0.448641	4180.4	2890.47	0.691434
O81439	fibrillin	5	5	252.09	0.972488	0.694	1.06894	1;2;3;5	Stress	2044.53	883.562	0.432159	2185.47	1550.77	0.709582
Q38900	rotamase CYP 3	9	9	333.51	0.979118	0.698	2.37548	1;2;3	Stress	11207.8	11043.1	0.985305	26624	22788.3	0.85593
Q9ZU52	Aldolase superfamily protein	12	6	259.12	0.984507	0.698	1.20524	1;2;3	Stress	25144.7	20425.6	0.812322	30305.5	27295.8	0.900689
Q9ZPV5	Noc2p family	10	2	79.27	0.986135	0.698	1.19799	2;3	Stress	1791.78	1776.81	0.991645	2146.53	2864.72	1.33458
Q94AR8	isopropyl malate isomerase large subunit 1	4	2	117.03	0.987267	0.698	1.43644	1;2	Control	327.777	387.201	1.18129	228.186	156.575	0.686173
Q9SIB9	aconitase 3	16	11	467.72	0.988306	0.698	1.76069	1;2;3	Stress	2795.4	2408.84	0.861715	4921.84	4093.07	0.831614
P49688	Ribosomal protein S5 family protein	12	6	224.86	0.988572	0.698	2.32743	1;2;3	Stress	2626.78	1136.54	0.432676	6113.63	5415.44	0.885798
Q9LF98	Aldolase superfamily protein	21	11	1063.45	0.988889	0.698	1.96002	1;2;3	Stress	6160.83	3773.68	0.612528	12075.4	11645.6	0.964409
D9IUY3	Cold-regulated protein	3	3	68.54	0.99293	0.698	1.11443	4;5	Stress	107.315	91.439	0.85206	119.595	103.928	0.869004
D1L8N8	Photosystem I P700 chlorophyll a apoprotein A1 2	2	2	117.11	0.99957	0.699	1.02529	4	Stress	7115.3	8376.7	1.17728	7295.25	10302.9	1.41227
