# Supplementary material for: Osmotic stress is accompanied by protein glycation in Arabidopsis thaliana
Source: J Exp Bot. 2016 Nov 10;67(22):6283–95. doi: 10.1093/jxb/erw395 (PMC5181577; doi:10.1093/jxb/erw395)
Supplement: Supplementary Data [file supp_erw395_supplementary_table_S9.xls]

## Sheet: common_control_stress_peptides
Peptide Sequence	Modifications	m/z	z	XCorr	tR	Control				Stress				Change				Protein annotation
						Average	SD	RSD		Average	SD	RSD		Value (fold)	Direction	p-value		Accession Number	Protein Name	No of peptides identified per protein
RDRHSKICTAQGPR	C8(Oxidation); R14(CEA/CEL)	856.932	2	2.32873	24.94													A0AQW4	Transcription factor TCP12	3
EFLHVYDKNADSPSDPSRR	Y6(Trp->Oxolactone); R18(CMA/CML)	1153.03	2	2.60368	31.0408	325220	266228	81.9		2076321	2784001	134.1		6.38	↑	0.462		A3KPE8	Small RNA degrading nuclease 1	2
RGGDDEKQPSVSKDLK	K7(CEA/CEL); K13(CMA/CML)	944.969	2	2.22039	29.8255													A8MS68	Dihydrolipoyl dehydrogenase 1, chloroplastic	2
TGLQVLDLQENRISGR	R12(TH-Pyr)	1026.03	2	2.22785	25.6016	1008543	105046	10.4		1487117	741856	49.9		1.47	↑	0.331		C0LGS2	Probable LRR receptor-like serine/threonine-protein kinase At4g36180	2
YKVFVIDECHLLPSR	K2(CEA/CEL); C9(Oxidation)	953.982	2	2.61318	21.9269	582100	91586	15.7		367353	265517	72.3		1.5873	↓	0.256		F4HW65	Protein STICHEL-like 1	2
GKEEAWTDDQLFFTWK	K2(CMA/CML); W15(Trioxidation)	1053.96	2	2.30756	26.2677	48006	17157	35.7		101849	18553	18.2		2.12	↑	0.04		F4I1L3	Acetyl-CoA carboxylase 2	2
ISKSALKNWLVNAFRER	W9(Trp->Hydroxykynurenin); R17(Argpyr)	1066.59	2	2.2658	26.2035	1094129	732633	67		1061243	338961	31.9		1.03093	↓	0.947		F4IME2	Mechanosensitive ion channel protein 8	2
NKTQSQDYLKGTQTR	R15(MGH)	911.456	2	2.28271	27.0439	882271	561403	63.6		792226	407162	51.4		1.11111	↓	0.833		F4IRQ5	tRNA(His) guanylyltransferase 1	3
ADLIWNERTRQELIEALK	W5(Trp->Oxolactone); R8(CMA/CML); R10(CMA/CML)	1164.59	2	2.25368	35.8936													F4IVL6	DnaJ homolog subfamily C GRV2	4
KGSNAEKAR	K1(CMA/CML)	509.771	2	2.29808	22.7787													F4J117	Phosphoglucan phosphatase LSF1, chloroplastic	3
QNKKVPEDVREEHDK	R10(Glarg)	945.961	2	2.37118	24.1281	207788	142368	68.5		631187	691794	109.6		3.04	↑	0.358		F4JCC1	Pre-mRNA-processing protein 40B	2
SWLDKNVAEQEK	W2(Oxidation); K5(GLAP)	786.382	2	2.27988	25.798	4041425	2318841	57.4		5027658	1699308	33.8		1.24	↑	0.584		F4JMJ1	Heat shock 70 kDa protein 17	2
HKAQDVCSSSEIVTK	K2(GLAP); C7(Carbamidomethyl)	899.441	2	2.20327	23.0269	7858249	463947	5.9		6400754	2452388	38.3		1.23457	↓	0.369		F4K1B1	Putative RNA polymerase II subunit B1 CTD phosphatase RPAP2 homolog	2
EDFKLEKVK	K4(CMA/CML)	597.321	2	2.25074	28.7986	1626490	2043005	125.6		789594	216354	27.4		2.04082	↓	0.519		F4K5L5	Protein trichome birefringence-like 16	2
FADWQRVRMQETSK	R6(MGH); R8(Glarg)	938.436	2	2.45581	28.9552	2274736	1043121	45.9		2675755	1074729	40.2		1.18	↑	0.667		F4KAB8	DNA replication licensing factor MCM6	2
SNSAEISAQFQGRGVLSR	R13(CMA/CML)	982.993	2	2.46734	29.7507	2340500	1162727	49.7		1646576	890317	54.1		1.42857	↓	0.458		H3K2Y6	Mediator of RNA polymerase II transcription subunit 12	2
SSVDIRELKER	R6(TH-Pyr)	792.399	2	2.23988	25.2363													H3K2Y6	Mediator of RNA polymerase II transcription subunit 12	2
EACKWSPELAAACEVWK	C3(Carbamidomethyl); C13(Oxidation); W16(Oxidation); K17(CMA/CML)	1034.46	2	2.5064	30.9442													O03042	Ribulose bisphosphate carboxylase large chain	88
ELGVPIVMHDYLTGGFTANTSLSHYCRDNGLLLHIHR	R27(CMA/CML)	1052.78	4	4.47243	33.1592	294002	380094	129.3		61465	39665	64.5		4.7619	↓	0.334		O03042	Ribulose bisphosphate carboxylase large chain	88
DLAVEGNEIIREACK	R11(CMA/CML)	859.428	2	2.4616	23.3364	281314	64668	23		219612	79690	36.3		1.28205	↓	0.434		O03042	Ribulose bisphosphate carboxylase large chain	88
GHYLNATAGTCEEMIK	K16(CMA/CML)	898.405	2	2.50468	21.5654	505671	499602	98.7998		433430	458880	105.872		1.16279	↓	0.201		O03042	Ribulose bisphosphate carboxylase large chain	88
GHYLNATAGTCEEMIKR	K16(CMA/CML)	976.454	2	2.87095	20.1285	231667	134400	58		51161	18834	36.8		4.54545	↓	0.417312		O03042	Ribulose bisphosphate carboxylase large chain	88
GHYLNATAGTCEEMIKR	C11(Oxidation); K16(CMA/CML)	984.455	2	2.64143	17.9828													O03042	Ribulose bisphosphate carboxylase large chain	88
SQAETGEIKGHYLNATAGTCEEMIKR	K25(CMA/CML)	965.794	3	6.17447	22.3609	90077	48934	54.3		29961	6682	22.3		3.0303	↓	0.227		O03042	Ribulose bisphosphate carboxylase large chain	88
SQAETGEIKGHYLNATAGTCEEMIKR	M23(Oxidation); K25(CMA/CML)	971.126	3	4.40822	20.3246	445599	479359	107.576		147769	105950	71.6999		3.0303	↓	0.456959		O03042	Ribulose bisphosphate carboxylase large chain	88
WSPELAAACEVWKEITFNFPTIDKLDGQE	C9(Oxidation); W12(Oxidation); K13(CMA/CML)	1143.2	3	4.29915	45.8273													O03042	Ribulose bisphosphate carboxylase large chain	88
AATKSAILMNLESR	K4(CEA/CEL)	788.929	2	2.24972	37.3493	430644	86265	20		280871	52204	18.6		1.53846	↓	0.062		O04308	Probable mitochondrial-processing peptidase subunit alpha-2, chloroplastic/mitochondrial	3
MVGGKPLYVALAQRKEERR	K5(CMA/CML); Y8(Trp->Oxolactone)	1137.12	2	2.2748	41.6238	8657899	4601830	53.2		7660566	5200782	67.9		1.13636	↓	0.816		O22173	Polyadenylate-binding protein 4	2
RIELCFRGAICAAVQR	R1(CMA/CML); C5(Carbamidomethyl); R7(Glarg)	980.997	2	2.22872	24.343	823049	259946	31.6		909800	385999	42.4		1.11	↑	0.763		O22265	Signal recognition particle 43 kDa protein, chloroplastic	3
VSRLSYRSLSLVCKR	R3(Glarg); Y6(Oxidation); C13(Carbamidomethyl); K14(CMA/CML)	969.52	2	2.23061	28.5396													O22698	Putative F-box/kelch-repeat protein At1g60570	2
LLGFCFK	K7(GLAP)	468.743	2	2.24072	22.1595	14741667	7150697	48.5		15093263	3353461	22.2		1.02	↑	0.954		O23082	Putative receptor-like protein kinase At4g00960	3
EDLIAYLASGCKSKEKWR	C11(Oxidation); R18(CMA/CML)	1086.05	2	2.3135	28.6039	1773475	567493	32		1098855	726740	66.1		1.6129	↓	0.274		O23736	Glutamate--cysteine ligase, chloroplastic	4
QIDWIKAAKMLK	W4(Oxidation); K9(Pyrraline); M10(Oxidation)	792.931	2	2.29898	20.501	1037460	377653	36.4		535831	221139	41.3		1.92308	↓	0.198		O48771	Protein argonaute 6	3
MLKHMRVKATHR	K3(CEA/CEL); R12(Glarg)	810.435	2	2.23431	35.0582													O48771	Protein argonaute 6	3
FLRSKVEGAIESR	R3(Glarg); K5(CMA/CML)	795.413	2	2.23451	21.9683	4596932	1049420	22.8		2786460	192536	6.9		1.63934	↓	0.105		O64517	Metacaspase-4	5
EKAMRMLMEMK	K2(CMA/CML); M6(Dioxidation)	744.333	2	2.46232	20.4585	437541	186247	42.6		180306	64785	35.9		2.43902	↓	0.087		O64705	Pentatricopeptide repeat-containing protein At2g34400	3
KCIERCHSKTLR	K1(CMA/CML); C2(Carbamidomethyl)	794.906	2	2.29747	33.6127	615561	113884	18.5		701956	139088	19.8		1.14	↑	0.452		O64728	Protein STICHEL	2
LSKMGASDELTEQQAR	R16(CEA/CEL)	918.446	2	2.36689	19.1646													O65421	Vacuolar protein sorting-associated protein 28 homolog 1	2
SKIYFAMELVR	K2(CEA/CEL); M7(Oxidation)	722.876	2	2.29427	33.1783	2499177	1132663	45.3		2551010	752042	29.5		1.02	↑	0.951		O65554	CBL-interacting serine/threonine-protein kinase 6	2
VTEAVFNFSWCVIEKVR	R17(TH-Pyr)	1086.05	2	2.22121	28.8126	1773475	567493	32		1098855	726740	66.1		1.6129	↓	0.274		O65663	Putative F-box/kelch-repeat protein At4g39760	2
VMRKLQEEIRAALGPNK	K4(GLAP)	1086.07	2	2.52425	41.2492	1453106	267000	18.4		1347022	505469	37.5		1.07527	↓	0.764		O65784	Cytochrome P450 71B5	2
ELYLPGLREYVK	Y3(Oxidation); R8(MGH); Y10(Trp->Oxolactone)	782.411	2	2.3973	25.8042	6822825	2884988	42.3		8990711	4512055	50.2		1.32	↑	0.522		O65902	Cyclase-associated protein 1	3
CIARYGYKDVRK	R4(CMA/CML); R11(Glarg)	785.392	2	2.23857	26.3823	3969316	2235444	56.3		2906226	2357063	81.1		1.36986	↓	0.601		O80739	Putative potassium transporter 12	2
SCDYGDSAKRNALIAIR	R10(MGH)	953.982	2	2.30155	21.9269	582100	91586	15.7		367353	265517	72.3		1.5873	↓	0.256		O80742	U-box domain-containing protein 19	2
FTREQMNQLGLTICER	R16(TH-Pyr)	1042.01	2	2.21872	29.3544	21432	9418	43.9		21564	8928	41.4		1.01	↑	0.99		O81825	Probable disease resistance protein At4g27220	4
WEPIKKLKEIATVR	W1(Oxidation); K5(Pyrraline); K6(Pyrraline)	972.028	2	2.28178	29.5562	1051568	882330	83.9		852832	267546	31.4		1.23457	↓	0.728		O82345	BAG family molecular chaperone regulator 6	2
LTEQNIMSCQRAYVTPSK	M7(Oxidation); C9(Dioxidation); R11(MGH)	1086	2	2.22257	30.2001	295154	381758	129.3		265087	169657	64		1.11111	↓	0.907		O82504	RNA-dependent RNA polymerase 2	3
FSISWSRIFPHGKK	R7(MGH); K13(CMA/CML)	901.464	2	2.28337	37.6889	1348651	296524	22		1564973	273962	17.5		1.16	↑	0.406		O82772	Probable inactive beta-glucosidase 25	2
MEKQDQTSREEILK	R9(CEA/CEL); K14(CMA/CML)	932.949	2	2.69572	25.7398	4398863	2619838	59.6		5711689	1478222	25.9		1.3	↑	0.492		P0CB16	Putative disease resistance protein At4g19050	3
GAANFTSQVIIMNHPGQIGNGYAPVLDCHTSHIAVK	K36(CMA/CML)	764.579	5	4.40479	29.0194													P0DH99	Elongation factor 1-alpha 1	28
GAANFTSQVIIMNHPGQIGNGYAPVLDCHTSHIAVK	K36(CMA/CML)	1273.63	3	4.08432	28.9934													P0DH99	Elongation factor 1-alpha 1	28
REDRLQVVADRCR	R11(CMA/CML); C12(Oxidation)	845.43	2	2.23641	25.5137	10617467	4349658	41		8735010	2191867	25.1		1.21951	↓	0.54		P0DKC7	11-beta-hydroxysteroid dehydrogenase-like 4A	2
LPLFGCTDSAQVLKEVEECK	C6(Carbamidomethyl); K14(GLAP); K20(GLAP)	621.8	4	4.08483	30.5767	117638	1662	1.4		282998	85990	30.4		2.41	↑	0.082		P10795;P10796	Ribulose bisphosphate carboxylase small chain 1A, chloroplastic	28
LPLFGCTDSAQVLKEVEECKK	C6(Carbamidomethyl); C19(Dioxidation); K21(CMA/CML)	621.8	4	4.72518	30.5767													P10795;P10796	Ribulose bisphosphate carboxylase small chain 1A, chloroplastic	28
LPLFGCTDSAQVLKEVEECKK	C6(Carbamidomethyl); C19(Dioxidation); K20(CMA/CML)	828.734	3	4.50276	30.381													P10795;P10796;P10797	Ribulose bisphosphate carboxylase small chain 1A, chloroplastic	28
GGNGRFQKTAAYGHFGR	K8(CEA/CEL)	948.458	2	2.40383	22.1408	10278558	6265299	61		6312391	2204411	34.9		1.63934	↓	0.487		P17562	S-adenosylmethionine synthase 2	7
VMDQNNVVACK	K11(CMA/CML)	639.795	2	2.74215	15.8857	91555	59975	65.5		213801	28015	13.1		2.34	↑	0.081		P28493	Pathogenesis-related protein 5	4
KHTGPGILSMANAGANTNGSQFFICTVK	K28(CMA/CML)	974.815	3	4.87732	29.7143	96216	57751	60		105055	119702	113.9		1.09	↑	0.915		P34790	Peptidyl-prolyl cis-trans isomerase CYP18-3	6
HTGPGILSMANAGPNTNGSQFFICTVK	M9(Oxidation); K27(CMA/CML)	946.116	3	4.08945	28.7209	2337140	1383537	59.2		3056409	693775	22.7		1.31	↑	0.466		P34791	Peptidyl-prolyl cis-trans isomerase CYP20-3, chloroplastic	13
HTGPGILSMANAGPNTNGSQFFICTVK	K27(CMA/CML)	940.791	3	5.49339	31.2324	3420890	2073683	60.6		4311294	844748	19.6		1.26	↑	0.529		P34791	Peptidyl-prolyl cis-trans isomerase CYP20-3, chloroplastic	13
HTGPGILSMANAGPNTNGSQFFICTVK	M9(Oxidation); K27(CMA/CML)	946.122	3	4.27485	28.8886													P34791	Peptidyl-prolyl cis-trans isomerase CYP20-3, chloroplastic	13
GYFAWSLGDNYEFCNGFTVR	R20(CMA/CML)	1202.53	2	3.20098	35.8415	478171	159216	33.3		316713	168673	53.3		1.51515	↓	0.364		P37702	Myrosinase 1	32
GGADLGNGDTTCDSYTLWQK	K20(CMA/CML)	1080.47	2	2.27878	26.4694	7568294	4176080	55.2		8550693	4393828	51.4		1.13	↑	0.793		P37702	Myrosinase 1	32
QSLVNGGGIIETCFWPGK	K18(CMA/CML)	982.479	2	2.33901	32.4438	1308541	227355	17.4		1114683	243580	21.9		1.17647	↓	0.371		P38418	Lipoxygenase 2, chloroplastic	39
FNALAIKRLKEIQCYR	K7(GLAP)	1038.06	2	2.63118	25.2781	3367150	1275260	37.9		2990037	1173081	39.2		1.1236	↓	0.725		P42732	30S ribosomal protein S13, chloroplastic	2
IIYGGSVNGGNCK	K13(CMA/CML)	670.319	2	2.75116	17.3012	160390	92309	57.6		175118	37745	21.6		1.09	↑	0.85		P48491	Triosephosphate isomerase, cytosolic	12
KWLAKNVSADVAATTR	K1(CMA/CML); W2(Oxidation)	902.979	2	2.29494	30.0949	783407	286535	36.6		465922	70724	15.2		1.69492	↓	0.136		P48491	Triosephosphate isomerase, cytosolic	12
AIIDKNARIGDNVK	K14(Pyrraline)	817.945	2	2.44685	21.9479	7178200	221805	3.1		7834940	3537082	45.1		1.09	↑	0.764		P55228	Glucose-1-phosphate adenylyltransferase small subunit, chloroplastic	12
YLVRLSEMTESIK	R4(CMA/CML)	813.921	2	2.33158	25.4595													P56753	NAD(P)H-quinone oxidoreductase subunit H, chloroplastic	3
CKPRDIITVKDEQNSR	C1(Trioxidation); R4(MGH); R16(MGH)	1029.49	2	2.3162	23.0206	1113455	166847	15		847894	305390	36		1.31579	↓	0.257		P56799	30S ribosomal protein S4, chloroplastic	3
ACPTDVLEMIPWDGCK	C2(Carbamidomethyl); C15(Dioxidation); K16(CMA/CML)	962.903	2	2.31447	36.4332	307619	221454	72		31093	7248	23.3		10	↓	0.193		P62090	Photosystem I iron-sulfur center	9
DAKRCLCSVCGPDR	R4(Argpyr); C7(Carbamidomethyl); C10(Oxidation)	838.37	2	2.39067	17.9414	3607006	774452	21.5		2362450	307835	13		1.53846	↓	0.169		P82749	Putative defensin-like protein 142	2
EACQSQKVISLPR	C3(Carbamidomethyl); K7(CEA/CEL)	794.41	2	2.64747	19.9915	15910145	4441811	27.9		9073286	566001	6.2		1.75439	↓	0.163		P92943	Chloride channel protein CLC-d	2
AGCLADARKGFDCLQER	C3(Carbamidomethyl); R8(MGH); C13(Trioxidation)	1006.46	2	2.44419	29.3008	4002533	2254309	56.3		4905558	4771490	97.3		1.23	↑	0.782		P93005	Pentatricopeptide repeat-containing protein At2g33680	2
QDQISEQRVRR	R8(CEA/CEL)	743.89	2	2.3728	27.3474													P93008	DEAD-box ATP-dependent RNA helicase 21	2
GHYLNATAGTCEEMIKR	C11(Oxidation); R17(CMA/CML)	984.455	2	2.64143	17.9828	231667	134400	58		51161	18834	36.8		4.54545	↓	0.201		P93292;O03042	Ribulose bisphosphate carboxylase large chain	28
RGKLCSVDKANVLEASILWR	R1(Argpyr); C5(Dioxidation); W19(Trp->Oxolactone)	1192.62	2	2.24554	37.1643	957272	312066	32.6		946653	447513	47.3		1.0101	↓	0.975		P93832	3-isopropylmalate dehydrogenase 2, chloroplastic	2
AWAWRIWQLK	W2(Trp->Kynurenin); W4(Oxidation); R5(CMA/CML)	718.376	2	2.20846	26.0549	7401346	3598109	48.6		7193705	3873129	53.8		1.03093	↓	0.949		Q07116	Sulfite oxidase, mitochondrial	2
ITEALKSLCWR	C9(Oxidation); W10(Trp->Oxolactone); R11(CMA/CML)	704.352	2	2.24748	17.1385	374558	187570	50.1		389098	243471	62.6		1.04	↑	0.939		Q0WMN5	Uncharacterized protein At3g49140	2
CGSIRSVMKVFEETR	M8(Oxidation); R15(Glarg)	899.441	2	2.40291	22.9282	7754685	429658	5.5		6298156	2372707	37.7		1.23457	↓	0.355		Q0WN01	Pentatricopeptide repeat-containing protein At3g58590	2
NTTNLERKCTCGR	R7(MGH); R13(Glarg)	795.362	2	2.61648	27.4984													Q0WNY5	Wall-associated receptor kinase-like 18	2
VWKLIEVMKR	K9(GLAP)	759.914	2	2.21472	27.3442	3503453	1250032	35.7		3261593	522667	16		1.07527	↓	0.773		Q0WVK7	Pentatricopeptide repeat-containing protein At1g05670, mitochondrial	3
REQNKKSDAAALLK	R1(TH-Pyr); K5(Pyrraline)	912.482	2	2.40958	37.684	1140544	134823	11.8		1097989	560074	51		1.04167	↓	0.904		Q0WVL7	Golgin candidate 5	2
RELEMFANLKGK	R1(CMA/CML)	747.398	2	2.66601	16.4806	1548388	522180	33.7		527778	273349	51.8		2.94118	↓	0.134		Q27IK6	Phragmoplast orienting kinesin 2	4
HTGPGILSMANAGANTNGSQFFICTEK	K27(CMA/CML)	942.104	3	3.90915	30.2309	828346	391372	47.2		1252622	788873	63		1.51	↑	0.451		Q38900	Peptidyl-prolyl cis-trans isomerase CYP19-1	8
SIDTFGQRTSQYRGVTR	R8(CMA/CML); Y12(Oxidation); R13(MGH)	1050.51	2	2.22678	28.9862	1632728	628019	38.5		2032936	573854	28.2		1.25	↑	0.461		Q38914	AP2-like ethylene-responsive transcription factor ANT	3
KYAQVCVTMPTAK	K13(CMA/CML)	749.377	2	2.33149	20.6521	4239851	1342676	31.7		3456546	2742368	79.3		1.21951	↓	0.741		Q39195	Photosystem II 5 kDa protein, chloroplastic	2
HIPAIKHYFR	K6(CEA/CEL); Y8(Oxidation); R10(CMA/CML)	714.38	2	2.25894	29.8888	598434	239121	40		661502	223813	33.8		1.11	↑	0.755		Q39214	Disease resistance protein RPM1	2
CREEDLGLVEAVLDDAKEEYAGK	R2(Glarg)	864.74	3	7.29311	36.9173	3648460	450405	12.3		4713413	2296811	48.7		1.29	↑	0.475		Q39258	V-type proton ATPase subunit E1	14
WNPSKEIEYPGQVLR	W1(Oxidation); K5(CEA/CEL)	952.475	2	2.57081	27.3393	1031901	680481	65.9		1621368	1054050	65		1.57	↑	0.461		Q42029	Oxygen-evolving enhancer protein 2-1, chloroplastic	18
AATSDTLTAPYNDIAAVEK	K19(CMA/CML)	1004.99	2	2.87464	27.5715	2323486	446998	19.2		2169558	942407	43.4		1.07527	↓	0.811		Q42522	Glutamate-1-semialdehyde 2,1-aminomutase 2, chloroplastic	10
ITEQAGVVLTLDPKPIEGDWNGAGCHTNYSTK	K32(CMA/CML)	868.922	4	4.95991	28.6886													Q43127	Glutamine synthetase, chloroplastic/mitochondrial	30
GPAKFRSLDYGER	K4(CEA/CEL); R6(CMA/CML)	813.399	2	2.20032	16.1204													Q4PSL7	60S ribosomal protein L8-2	5
CVVSWSSLRNLSLNRCK	C1(Oxidation); W5(Trp->Oxolactone); R15(CMA/CML)	1027	2	2.48721	28.6839	716728	215334	30		623029	263953	42.4		1.14943	↓	0.659		Q501G5	F-box protein	2
IHFMLSSYAPVISAAK	K16(CMA/CML)	896.969	2	2.83826	30.1854	651836	322606	49.5		275537	146839	53.3		2.38095	↓	0.14		Q56WH1	Tubulin alpha-3 chain	12
HFILDECDKMLESLDMRR	R17(MGH)	1153.03	2	2.73902	31.0007	383122	86952	22.7		487564	60467	12.4		1.27	↑	0.244		Q56XG6	DEAD-box ATP-dependent RNA helicase 15	3
HFILDECDKMLESLDMRR	R18(MGH)	1153.03	2	2.56581	30.8809	383122	86952	22.7		487564	60467	12.4		1.27	↑	0.244		Q56XG6	DEAD-box ATP-dependent RNA helicase 15	3
KYKPISAMNAFRKLK	K1(GLAP); K3(GLAP)	1007.05	2	2.36874	38.845	1263381	778490	61.6		1364911	347769	25.5		1.08	↑	0.847		Q56XR7	Rhodanese-like domain-containing protein 4A, chloroplastic	2
GHYTEGAELIDSVLDVVRK	Y3(Oxidation); K19(CEA/CEL)	1095.05	2	2.24622	31.0434	802695	264932	33		459419	44660	9.7		1.75439	↓	0.091		Q56YW9;P29517	Tubulin beta-2 chain	17
MKERNLVKEGGCSWIEVGDK	C12(Oxidation); K20(GLAP)	1202.09	2	2.20559	27.7283	1407705	328004	23.3		1094544	507149	46.3		1.28205	↓	0.42		Q5G1T1	Pentatricopeptide repeat-containing protein At3g49170, chloroplastic	2
IWLPVSIAEMRISK	W2(Dioxidation); M10(Dioxidation); R11(Argpyr)	893.97	2	2.33029	25.9159	3285097	1671920	50.9		3809140	1156402	30.4		1.16	↑	0.678		Q5XET6	RNA pseudouridine synthase 3, mitochondrial	2
KDPLESMDSGILVTEK	K1(CMA/CML); M7(Dioxidation)	926.453	2	2.36894	29.4658	2997132	752774	25.1		3113080	347606	11.2		1.04	↑	0.821		Q5XF33	Magnesium-chelatase subunit ChlI-2, chloroplastic	6
LAKCFPTAIVSGRCREK	C14(Dioxidation); R15(Glarg)	975.991	2	2.34515	27.014	2855399	622877	21.8		1761930	611508	34.7		1.6129	↓	0.096		Q67X99	Probable trehalose-phosphate phosphatase E	2
AIYIRQEAPATCCIWFTCK	Y3(Trp->Oxolactone); C18(Oxidation); K19(CMA/CML)	1153.03	2	2.23724	30.8809													Q683D5	U-box domain-containing protein 37	2
KQPWDAIMSGNVTVK	K1(Pyrraline); W4(Oxidation)	899.44	2	2.67628	22.6646	7468571	637491	8.5		5896289	2153311	36.5		1.26582	↓	0.292		Q6DR10	Protein trichome birefringence-like 43	2
RICVMCLVRDSAPIETCER	C3(Oxidation); C17(Carbamidomethyl); R19(MGH)	1161.04	2	2.20258	32.6891	407389	135795	33.3		501508	221901	44.2		1.23	↑	0.565		Q6F6B5	Protein ACCUMULATION AND REPLICATION OF CHLOROPLASTS 3	3
RWSPILEMQYRGGLFK	R1(MGH); W2(Oxidation)	1026.03	2	2.22125	25.6016	1008543	105046	10.4		1487117	741856	49.9		1.47	↑	0.331		Q6F6B5	Protein ACCUMULATION AND REPLICATION OF CHLOROPLASTS 3	3
ETDENQPDVIELNNRKIKMR	R15(CEA/CEL); M19(Oxidation); R20(Glarg)	1285.62	2	2.31202	29.6707	536774	360138	67.1		496292	261980	52.8		1.08696	↓	0.902		Q6R0H1	Protein LHY	2
EFNRCNIWRK	R4(CMA/CML); C5(Carbamidomethyl); W8(Trp->Oxolactone)	747.855	2	2.46745	27.9614	5653814	1543870	27.3		6728800	1550604	23		1.19	↑	0.443		Q7G191	Benzaldehyde dehydrogenase (NAD(+))	2
KHLMEMILSFVEEDNEKFLR	R20(Argpyr)	1294.65	2	2.22264	26.9777	1772132	1250437	70.6		1616417	783310	48.5		1.0989	↓	0.864		Q7PC84	ABC transporter G family member 39	2
REKEEGIKPDPK	K3(CMA/CML); K8(CEA/CEL)	778.395	2	2.23521	28.3953													Q7PC84	ABC transporter G family member 39	2
DEDLVRTMSGRGSLGSTSHR	R11(TH-Pyr)	1153.03	2	2.66318	30.8809	342844	340139	99.2		320040	238168	74.4		1.07527	↓	0.945		Q7PC87	ABC transporter G family member 34	2
MNSVIHYSTSVAVRK	R14(Argpyr)	886.47	2	2.30526	27.9921	801419	47773	6		1138156	647533	56.9		1.42	↑	0.42		Q7X6A5	Pentatricopeptide repeat-containing protein At1g55630	2
TKAACPVPFDEAKLWK	K2(CMA/CML); W15(Trp->Oxolactone)	938.474	2	2.70773	34.9197	10963089	11797004	107.6		12747294	5873855	46.1		1.16	↑	0.826		Q7X9I4	Endoplasmic reticulum oxidoreductin-2	2
NPVRCRIIWITLR	R4(MGH); C5(Oxidation); R6(Glarg)	875.479	2	2.20069	30.9296	502132	265370	52.8		569638	102744	18		1.13	↑	0.702		Q7XZU0	Probable phosphoinositide phosphatase SAC9	3
CSQTIAAKELRLGLVTR	C1(Carbamidomethyl); K8(CEA/CEL); R17(CEA/CEL)	1030.57	2	2.37888	43.0284	1478061	457502	31		2401181	1080189	45		1.62	↓	0.245		Q84JE8	Polynucleotide 3'-phosphatase ZDP	2
IEVLRLWDLEK	R5(TH-Pyr); W7(Oxidation)	787.428	2	2.42396	26.3315	66927752	21057792	31.5		60179304	21789133	36.2		1.11111	↓	0.719		Q84JR3	Pentatricopeptide repeat-containing protein At4g21705, mitochondrial	2
MIVGDIKDSICR	M1(Oxidation); K7(Pyrraline); R12(Argpyr)	777.376	2	2.35128	28.2145													Q84M92	Actin-related protein 4	3
RPAWCDRIIWNGKGMK	W4(Trp->Kynurenin); R7(Argpyr); W10(Dioxidation)	1024	2	2.36546	23.6674	73388	38057	51.9		128921	20758	16.1		1.76	↑	0.091		Q84MA2	Type I inositol polyphosphate 5-phosphatase 1	2
SLTKIMQRGMYESR	R8(MGH); M10(Oxidation); Y11(Trp->Oxolactone)	892.435	2	2.44776	24.5416	2515867	1102597	43.8		2253564	1853836	82.3		1.11111	↓	0.843		Q84TG3	E3 ubiquitin-protein ligase PUB23	2
EQNITIRSSGGLSDDEINRMVK	R19(MGH); K22(CEA/CEL)	1294.64	2	2.81096	26.6534	1321883	1661408	125.7		733319	708412	96.6		1.81818	↓	0.603		Q8GUM2	Heat shock 70 kDa protein 9, mitochondrial	3
ITLFHGRGGSIGR	R7(Argpyr)	725.899	2	2.32531	32.567	1261421	191362	15.2		1297085	127508	9.8		1.03	↑	0.801		Q8GVE8	Phosphoenolpyruvate carboxylase 4	3
SKCWRAACARTSDCNLTVTDLLCK	R5(CMA/CML); R10(CMA/CML); C14(Carbamidomethyl)	1416.15	2	2.23846	27.6486	599429	80101	13.4		352767	227235	64.4		1.69492	↓	0.151		Q8GWD2	Probable cyclic nucleotide-gated ion channel 12	2
DQRENSKPVDQQLWPGASR	R3(CEA/CEL); K7(CEA/CEL)	1178.08	2	2.30825	31.9286	1067870	526492	49.3		1169415	500578	42.8		1.1	↑	0.821		Q8GXD9	Protein SNOWY COTYLEDON 3	2
DRNEAWIRVLVKK	W6(Oxidation); R8(CMA/CML)	850.975	2	2.33257	30.2131	4549149	868116	19.1		4711404	1559898	33.1		1.04	↑	0.883		Q8GXE2	1,2-dihydroxy-3-keto-5-methylthiopentene dioxygenase 2	3
SRVFGSSHRLNNR	R2(TH-Pyr)	837.421	2	2.37167	25.3526	1817337	976569	53.7		1519708	828966	54.5		1.19048	↓	0.708		Q8H0T4	E3 ubiquitin-protein ligase UPL2	2
EEEKIAREEAWK	R7(MGH)	786.382	2	2.22755	25.798	3803952	1481108	38.9		3395831	1622631	47.8		1.1236	↓	0.764		Q8H181	Trihelix transcription factor GTL2	2
SSSWHRMSNFMRK	M7(Dioxidation); R12(Glarg)	863.391	2	2.21253	26.4669	326337	326749	100.1		410651	371162	90.4		1.26	↑	0.805		Q8L6Y7	Pentatricopeptide repeat-containing protein At2g38420, mitochondrial	2
SLKQSIPCLNDCSVIGQR	K3(CEA/CEL); C8(Oxidation); R18(Glarg)	1045.01	2	2.2662	34.4043													Q8L6Z7	Exonuclease 1	2
FPHWKRWAELNTR	R6(Argpyr)	910.971	2	2.21752	23.2599	715527	268916	37.6		369574	84387	22.8		1.92308	↓	0.101		Q8L735	Isoamylase 2, chloroplastic	2
ALREAMCFMMDPQSGKK	C7(Oxidation); M10(Oxidation); K16(CMA/CML)	1016.94	2	2.22529	31.3727	836550	158658	19		1186917	144853	12.2		1.42	↑	0.048		Q8L778	Cellulose synthase A catalytic subunit 5 [UDP-forming]	2
VTMGPKGRNVIIEQSWGAPK	M3(Oxidation); R8(CEA/CEL); K20(CMA/CML)	1157.59	2	2.29626	29.8901													Q8L7B5	Chaperonin CPN60-like 1, mitochondrial	7
IIDVTYTEGSNDKKWSSR	Y6(Trp->Oxolactone); K14(CMA/CML)	1086.02	2	2.21877	28.0252	764749	244540	32		610200	96489	15.8		1.25	↓	0.366		Q8L840	ATP-dependent DNA helicase Q-like 4A	2
MGHAGAIVSGGKGTAQDKIK	M1(Oxidation); K18(GLAP)	1026.02	2	2.33978	25.4205	1008543	105046	10.4		1487117	741856	49.9		1.47	↑	0.331		Q8LAD2	Succinyl-CoA ligase [ADP-forming] subunit alpha-2, mitochondrial	2
FFSEGRAIGAASVVHATGK	K19(CEA/CEL)	989.007	2	2.21383	31.5156	1662583	215845	13		1283648	395211	30.8		1.2987	↓	0.219		Q8LAH8	Nucleoside diphosphate kinase IV, chloroplastic/mitochondrial	2
KAVIIKSFDDGTSDRR	K6(GLAP)	1013.02	2	2.31768	31.8075	1486955	524243	35.3		977518	536860	54.9		1.51515	↓	0.305		Q8LCL3	60S ribosomal protein L27-2	2
LQMKRKNAR	M3(Dioxidation); R5(CMA/CML)	617.842	2	2.20715	19.1668	1441400	156201	10.8		785266	588398	74.9		1.85185	↓	0.135		Q8LDU5	Pentatricopeptide repeat-containing protein At4g01400, mitochondrial	2
SLNALLFACLVAKDYKEAKR	C9(Carbamidomethyl); Y15(Oxidation); K19(CMA/CML)	1192.63	2	2.25712	37.1998	995372	363147	36.5		976608	418933	42.9		1.02041	↓	0.956		Q8LE47	Pentatricopeptide repeat-containing protein At1g61870, mitochondrial	2
DEDLRILTEVCRIKPK	R5(CMA/CML); C11(Carbamidomethyl); K14(CMA/CML)	1051.05	2	2.3272	32.9994	641531	334592	52.2		227215	57523	25.3		2.85714	↓	0.198		Q8LFV1	UPF0725 protein At4g29550	3
ACAVAKALEEGRQLHCLSMK	C2(Carbamidomethyl); C16(Oxidation); M19(Oxidation); K20(Pyrraline)	1178.07	2	2.26213	31.8431	1018417	479948	47.1		1115374	417885	37.5		1.1	↑	0.805		Q8LK93	Pentatricopeptide repeat-containing protein At2g02980, chloroplastic	2
KLGEEANQALDLIHKEVTSHK	K1(CMA/CML)	1209.64	2	2.32532	24.4781	185209	174965	94.5		24877	4484	18		7.69231	↓	0.307		Q8LNZ2	Kinesin-like protein KIN-7B	3
KVEARITGRNR	R9(CMA/CML); R11(MGH)	706.392	2	2.49307	25.2259	5297847	1810377	34.2		4780960	2195338	45.9		1.11111	↓	0.769		Q8LPS6	Pentatricopeptide repeat-containing protein At1g02150	2
VYPREMRYSVNGQWR	Y2(Oxidation); R7(MGH); W14(Trioxidation)	1029.97	2	2.23927	25.8766	170200	129218	75.9		357078	149861	42		2.1	↑	0.177		Q8RVL2	Calpain-type cysteine protease DEK1	2
GKLMEVACRMMGSRFIPCQ	M4(Oxidation); R9(MGH); R14(MGH); C18(Carbamidomethyl)	1169.55	2	2.25665	34.0956	542894	92490	17		580998	487758	84		1.07	↑	0.901		Q8RWC5	Fasciclin-like arabinogalactan protein 16	2
FQRFMRSVSGPMKSTLAR	M5(Oxidation); R6(Glarg); M12(Oxidation)	1086.05	2	2.22522	28.0987	1773475	567493	32		1098855	726740	66.1		1.6129	↓	0.274		Q8RWN7	Protein phosphatase 2C 32	2
DMAKDANSKFENPILK	K4(CMA/CML)	939.967	2	2.41986	29.8894	324251	352891	108.8		281185	213730	76		1.14943	↓	0.865		Q8RX72	Leucine aminopeptidase 2, chloroplastic	2
EGIWDFDRLSKPYIQK	W4(Dioxidation); R8(Glarg); Y13(Oxidation)	1042.01	2	2.29801	29.25													Q8RXD9	4-alpha-glucanotransferase DPE2	3
ESDLLDMSEEAKAERWFK	M7(Oxidation); K18(Pyrraline)	1209.05	2	2.31979	24.2941	3612446	2034055	56.3		2787875	1836777	65.9		1.2987	↓	0.63		Q8S9K3	Zinc finger protein VAR3, chloroplastic	2
NNNDLSAVSMNLLTPSVVAR	M10(Oxidation); R20(CMA/CML)	1095.05	2	2.60639	31.1032	694862	138954	20		456697	48286	10.6		1.51515	↓	0.049		Q8S9L0	Squamosa promoter-binding-like protein 10	2
QIEVWFQNR	R9(MGH)	637.318	2	2.33446	20.2483													Q8S9N6	Homeobox-leucine zipper protein ATHB-17	2
GVSDDNVQKVEELVMNTLRK	R19(Glarg)	1157.59	2	2.59915	29.3184	181834	88679	48.8		168938	132567	78.5		1.07527	↓	0.902		Q8VY06	Presequence protease 2, chloroplastic/mitochondrial	4
IENDLSTLKQKQK	K9(CMA/CML); K11(CEA/CEL)	837.951	2	2.46795	17.0192													Q8VYJ7	Chaperone protein ClpB4, mitochondrial	3
TRSMASAQARELEKER	R10(CMA/CML); K14(CEA/CEL)	996.984	2	2.32251	29.2501	530617	431663	81.4		652961	334300	51.2		1.23	↑	0.718		Q8VYU6	Golgin candidate 4	2
VFDKAIESRLDR	K4(CMA/CML)	753.894	2	2.39108	31.4115	862177	473783	55		703660	222604	31.6		1.21951	↓	0.628		Q8VYV7	K(+) efflux antiporter 2, chloroplastic	2
FLEYLDKGR	K7(CMA/CML)	599.806	2	2.34969	22.6328	3903211	293724	7.5		4236653	1470644	34.7		1.09	↑	0.72		Q8W585	ATP-dependent zinc metalloprotease FTSH 8, chloroplastic	15
DLKPENLLLDANGALK	K3(CMA/CML); K16(CEA/CEL)	927.493	2	2.37858	31.848	62839	48835	77.7		32118	13848	43.1		1.96078	↓	0.354		Q93VD3	CBL-interacting serine/threonine-protein kinase 23	2
CLLNGLLGANAQKRK	C1(Oxidation); K13(Pyrraline); R14(Argpyr)	901.977	2	2.30432	38.9579	480052	178460	37.2		594281	60367	10.2		1.24	↓	0.353		Q93ZB2	Ent-kaurene oxidase, chloroplastic	2
GECLKKQMDILIELKDAFK	M8(Oxidation); K15(GLAP)	1174.11	2	2.30294	30.0207	58300332	5765675	9.9		43486681	16416485	37.8		1.33333	↓	0.214		Q93ZF5	Phosphate transporter PHO1 homolog 1	3
MYRVLSKLSSSIGSSTSRK	M1(Oxidation); Y2(Trp->Oxolactone); R18(MGH)	1086.05	2	2.34756	28.6039	1724636	537786	31.2		1080665	717487	66.4		1.5873	↓	0.281		Q93ZM7	Chaperonin CPN60-like 2, mitochondrial	3
LLKEEFRSIDDFRAK	K3(CEA/CEL)	970.013	2	2.2225	29.1994	17707179	2892428	16.3		19650303	4994428	25.4		1.11	↑	0.591		Q940X9	La-related protein 1A	2
QDNSSALVLNDANNESAPVKR	R21(Glarg)	1141.55	2	2.55181	35.6136	3556105	839846	23.6		2436192	2135767	87.7		1.44928	↓	0.446		Q940Y3	AT-rich interactive domain-containing protein 3	2
GLVPLVGSNNESWCQGLDGLSSR	R23(CMA/CML)	1223.58	2	2.92406	32.7778	756203	492001	65.1		719998	207215	28.8		1.05263	↓	0.912		Q944G9	Probable fructose-bisphosphate aldolase 2, chloroplastic	30
GILAMDESNATCGK	K14(CMA/CML)	734.328	2	2.81411	22.2437	518366	347904	67.1		904035	179820	19.9		1.74	↑	0.163		Q944G9	Probable fructose-bisphosphate aldolase 2, chloroplastic	30
LSSLNRSDRKWVR	R9(CMA/CML); W11(Oxidation); R13(Glarg)	865.947	2	2.47228	28.7205	4110041	1399764	34.1		4090401	705650	17.3		1	↑	0.984		Q944S1	DEAD-box ATP-dependent RNA helicase 22	2
AVGVSNYSEKRLRDAYER	R18(Argpyr)	1151.57	2	2.4574	25.4482	1326208	440827	33.2		1764050	746352	42.3		1.33	↑	0.431		Q94A68	Uncharacterized oxidoreductase At1g06690, chloroplastic	2
YRQIKAATAAEKPLAR	R2(MGH); K12(CEA/CEL)	957.03	2	2.25067	39.4456	1005087	798240	79.4		1236523	1367760	110.6		1.23	↑	0.813		Q94BM7	Protein SPA1-RELATED 4	2
YYGGNEYIDMAETLCQKR	K17(CMA/CML)	1106.5	2	3.16991	27.8112													Q94C74	Serine hydroxymethyltransferase 2, mitochondrial	15
KYDDAKRSALEALR	K1(Pyrraline); R7(TH-Pyr)	944.471	2	2.20701	31.5437	765683	1163248	151.9		417987	175178	41.9		1.81818	↓	0.636		Q94F30	Ubiquitin-like-specific protease ESD4	2
MDKGSLGRYALSRLVNMR	R8(MGH); Y9(Trp->Oxolactone); R18(MGH)	1095.05	2	2.4403	30.83	694862	138954	20		456775	48200	10.6		1.51515	↓	0.049		Q94F87	DNA (cytosine-5)-methyltransferase CMT2	2
LVQISKKDHCCEAMKK	K7(CMA/CML); C10(Trioxidation); C11(Oxidation)	991.977	2	2.62963	28.633	241379	129767	53.8		236304	19430	8.2		1.02041	↓	0.95		Q94F87	DNA (cytosine-5)-methyltransferase CMT2	2
TLSSPSASASLRSGFARR	R17(CMA/CML); R18(MGH)	981.996	2	2.22978	25.9995													Q96291	2-Cys peroxiredoxin BAS1, chloroplastic	14
LSHVGPGVLSMANAGPNTNGSQFFICTIK	K29(CMA/CML)	1006.83	3	4.57692	31.444													Q9ASS6	Photosynthetic NDH subunit of lumenal location 5, chloroplastic	3
SFRGPGMAEGLKILEK	R3(CEA/CEL); M7(Oxidation)	910.988	2	2.45321	38.6854													Q9AV97	2-dehydro-3-deoxyphosphooctonate aldolase 1	2
VEKMRAQLR	R5(CEA/CEL)	601.833	2	2.31863	29.1351													Q9BN21	CLAVATA3/ESR (CLE)-related protein 1	2
YKYQGGKIGPVMITR	Y1(Oxidation); Y3(Oxidation); K7(GLAP)	926.479	2	2.96923	22.7624													Q9C5C2	Myrosinase 2	20
GLNVWDGFTHRYPEKGGADLGNGDTTCDSYR	R31(CMA/CML)	865.638	4	3.78874	27.0392	893799	651035	72.8		770773	421984	54.7		1.16279	↓	0.797		Q9C5C2	Myrosinase 2	20
YKYQGGKIGPVMITR	Y1(Oxidation); K2(GLAP); Y3(Oxidation)	926.485	2	2.83615	21.6107													Q9C5C2	Myrosinase 2	20
GGADLGNGDTTCDSYR	R16(CMA/CML)	830.331	2	2.45851	17.3682													Q9C5C2	Myrosinase 2	20
YPEKGGADLGNGDTTCDSYR	R20(CMA/CML)	726.309	3	4.14346	18.0989	246236	106661	43.3		570491	538460	94.4		2.32	↑	0.482		Q9C5C2	Myrosinase 2	20
FEGDKGVKLMQLAR	K5(CEA/CEL); K8(CMA/CML); M10(Oxidation)	869.438	2	2.32238	25.2157	3242101	517926	16		3940038	2047797	52		1.22	↑	0.598		Q9C5P7	Protein transport Sec1a	2
ELPDGLRFIYSLKNLIMGK	K19(GLAP)	1158.63	2	2.31081	33.3488	973721	320205	32.9		467005	47964	10.3		2.08333	↓	0.053		Q9C646	Probable disease resistance protein RXW24L	3
YGPPRIVNDGETVLK	Y1(Trp->Oxolactone); R5(Glarg)	856.439	2	2.39445	26.0815	3538132	1082521	30.6		3762693	1374980	36.5		1.06	↑	0.835		Q9C667	Chaperonin 60 subunit beta 1, chloroplastic	3
RCVKQMVAAAK	R1(Glarg); C2(Oxidation); K4(CEA/CEL)	666.839	2	2.20247	17.5857													Q9C6I4	Gibberellin 2-beta-dioxygenase 7	2
DTRSSRQQRETNNEPR	R16(CMA/CML)	1016.48	2	2.85752	20.463	3399404	2712072	79.8		2549613	825409	32.4		1.33333	↓	0.709		Q9C7A8	DNA replication complex GINS protein PSF2	2
KILIYSKEEVK	K1(CEA/CEL); K7(CEA/CEL)	747.419	2	2.21525	40.5055	481044	127846	26.6		407267	230140	56.5		1.17647	↓	0.653		Q9C7I9	Auxin response factor 20	2
RTDDIKLELDDERR	R1(CEA/CEL); R13(Glarg)	943.46	2	2.21693	23.6683	1162810	125039	10.8		1461213	1223649	83.7		1.26	↑	0.696		Q9C895	E3 ubiquitin-protein ligase BRE1-like 2	2
KCLAAVAECISSK	C2(Carbamidomethyl); C9(Carbamidomethyl); K13(CEA/CEL)	754.878	2	2.22099	28.853	3023810	1275638	42.2		3653998	1679817	46		1.21	↑	0.632		Q9C8Z4	Uncharacterized protein At3g06530	2
GLAQNGLAKEAIECFREMK	C14(Carbamidomethyl); K19(CEA/CEL)	1119.06	2	2.33353	29.113	7148504	1305555	18.3		5358276	3705034	69.1		1.33333	↓	0.474		Q9CAA8	Putative pentatricopeptide repeat-containing protein At1g68930	2
CQIELRDIQDEQLKTR	C1(Oxidation); R6(CEA/CEL); K14(CMA/CML)	1067.53	2	2.57593	22.9928	913103	260617	28.5		854804	426429	49.9		1.06383	↓	0.85		Q9CAV6	Serine/threonine-protein kinase WNK1	2
CSLKPLHWVKKTR	K4(CMA/CML); W8(Trp->Kynurenin); K11(CMA/CML)	858.471	2	2.21636	25.1674	6991009	3622402	51.8		5592432	2137666	38.2		1.25	↓	0.596		Q9FF14	Formin-like protein 19	2
SAENRGWQAMPVLLR	R5(TH-Pyr); W7(Oxidation); M10(Oxidation)	952.472	2	2.44052	27.3376	710083	779647	109.8		1432229	1228714	85.8		2.02	↑	0.439		Q9FF23	Putative F-box protein At5g38390	2
MAKADKKPAEKKPAEK	K3(CMA/CML); K11(CEA/CEL)	950.509	2	2.33457	27.6721	38559141	9813927	25.5		45365725	20542500	45.3		1.18	↑	0.632		Q9FFC0	Histone H2B.10	4
TKKQDQSSELVNDLK	K2(CMA/CML)	895.966	2	2.73575	31.2108													Q9FFU1	CRS2-associated factor 2, mitochondrial	2
MGCEVSKLSALCCVSESGR	C13(Carbamidomethyl); R19(CEA/CEL)	1044.46	2	2.26538	26.2032													Q9FHD7	Probable serine/threonine-protein kinase At5g41260	2
HEIHRLWPLSDSNSVWKIYEAMIQK	R5(Argpyr); W7(Trp->Hydroxykynurenin); W16(Trp->Hydroxykynurenin)	800.9	4	3.86339	25.8406	522899	696302	133.2		312715	108493	34.7		1.66667	↓	0.633		Q9FHJ2	Probable disease resistance protein At5g45440	2
NKGEILHCKLVFKK	C8(Oxidation); K9(CEA/CEL)	872.985	2	2.36844	29.6231													Q9FHN8	Kinesin-like calmodulin-binding protein	2
DIKASNILLDADLNGK	K3(CEA/CEL)	886.471	2	2.21807	27.8002	801419	47773	6		1138156	647533	56.9		1.42	↑	0.42		Q9FIF1	Probable L-type lectin-domain containing receptor kinase II.1	2
DGKFRMVSNDER	K3(CEA/CEL); R5(CEA/CEL); M6(Oxidation)	807.372	2	2.29039	17.2751	256479	189621	73.9		1200576	309873	25.8		4.68	↑	0.067		Q9FIM2	ATP-dependent zinc metalloprotease FTSH 9, chloroplastic	2
NDKVDDAEEIFREMRGK	R15(TH-Pyr); K17(GLAP)	1153.03	2	2.46805	31.0852	14058171	3096071	22		12271017	7375630	60.1		1.14943	↓	0.718		Q9FIT7	Pentatricopeptide repeat-containing protein At5g61990, mitochondrial	2
EEKEIENLEKGSK	K10(Pyrraline)	820.898	2	2.32033	24.8493	14258087	1552473	10.9		10576452	6395064	60.5		1.35135	↓	0.387		Q9FJL0	Structural maintenance of chromosomes protein 4	3
WIHSLMKELNTDIACIR	W1(Trp->Kynurenin); C15(Oxidation); R17(Glarg)	1052.03	2	2.41282	24.9101	999528	322246	32.2		921642	577308	62.6		1.08696	↓	0.848		Q9FLC8	Phenylalanine N-monooxygenase	2
EADRLFWSLR	R4(MGH); R10(CMA/CML)	702.847	2	2.37318	23.4769	4015373	569224	14.2		4712613	1423858	30.2		1.17	↑	0.475		Q9FLD8	Pentatricopeptide repeat-containing protein At5g39980, chloroplastic	2
EIFSEDTKPELALWKR	K8(CMA/CML); W14(Trioxidation)	1034.51	2	2.27841	26.4264	1123577	538422	47.9		1362675	1050575	77.1		1.21	↑	0.743		Q9FM86	Probable ADP,ATP carrier protein At5g56450	2
AVLCGVNYKGKSYSLKGCISDAK	C4(Oxidation); K11(CMA/CML); K23(CEA/CEL)	1275.62	2	2.23503	40.5681													Q9FMG1	Metacaspase-3	2
AGRVRESYTALQEMK	R3(Glarg); M14(Oxidation)	897.947	2	2.75823	36.9603	865556	470801	54.4		709456	385933	54.4		1.19048	↓	0.68		Q9FMU2	Pentatricopeptide repeat-containing protein At5g14080	2
SQPEFARRSGAGGEIRASK	R16(CEA/CEL); K19(CMA/CML)	1067.53	2	2.20239	22.9711	913103	260617	28.5		854804	426429	49.9		1.06383	↓	0.85		Q9FNM7	DEAD-box ATP-dependent RNA helicase 26	5
ELIERHCGGVR	R5(MGH); C7(Carbamidomethyl); R11(CMA/CML)	719.348	2	2.23046	24.6987	152564	47573	31.2		60860	27750	45.6		2.5	↓	0.04		Q9FNN5	NADH dehydrogenase [ubiquinone] flavoprotein 1, mitochondrial	3
TNRATEAGYWKATGK	R3(MGH); Y9(Oxidation)	862.42	2	2.23027	24.9506	1989771	317333	15.9		1636342	710198	43.4		1.21951	↓	0.475		Q9FRV4	Protein CUP-SHAPED COTYLEDON 1	2
AAVERAITEVRER	R5(TH-Pyr)	876.449	2	2.24772	28.6331	5481035	949078	17.3		5655102	809861	14.3		1.03	↑	0.821		Q9FWS1	Auxilin-like protein 1	2
RSCFGLFNVTSRGGGKTK	C3(Carbamidomethyl); R12(MGH); K16(CEA/CEL)	1049.54	2	2.2525	31.9645	1933902	758002	39.2		1189651	1003474	84.4		1.6129	↓	0.363		Q9FXH6	Putative cyclic nucleotide-gated ion channel 8	3
GFVGYGDVHRFEQDLR	Y5(Oxidation); R10(CMA/CML); R16(MGH)	1011.97	2	2.23737	28.461	2409233	879323	36.5		2515374	850008	33.8		1.04	↑	0.888		Q9LDW3	Pumilio homolog 11	2
MLQARELLK	M1(Oxidation); R5(CEA/CEL); K9(CEA/CEL)	631.343	2	2.21	25.8957	1811209	640229	35.3		1382033	354874	25.7		1.31579	↓	0.367		Q9LER0	Pentatricopeptide repeat-containing protein At5g14770, mitochondrial	4
VGADWAYKGMREK	K8(CEA/CEL); M10(Oxidation); R11(Glarg)	819.891	2	2.25223	23.4243	1765927	792921	44.9		3668109	982265	26.8		2.08	↑	0.059		Q9LER0	Pentatricopeptide repeat-containing protein At5g14770, mitochondrial	4
IFLDTSSKHKR	K8(CEA/CEL); K10(CEA/CEL)	738.402	2	2.24068	31.7275	831174	226334	27.2		864249	554248	64.1		1.04	↑	0.928		Q9LER0	Pentatricopeptide repeat-containing protein At5g14770, mitochondrial	4
QQVTRMIASVQGMGSRK	R16(MGH)	966.002	2	2.28569	29.5554	1196095	525932	44		1173707	555144	47.3		1.02041	↓	0.962		Q9LEV0	Pentatricopeptide repeat-containing protein At5g14770, mitochondrial	4
KDWEMKEANLVNYVK	K1(CMA/CML); W3(Oxidation)	970.973	2	2.25176	28.3024	600105	199172	33.2		913856	403464	44.1		1.52	↑	0.294		Q9LFE4	WEB family protein At5g16730, chloroplastic	2
KDWEMKEANLVNYVKK	W3(Oxidation); K6(CMA/CML); Y13(Trp->Oxolactone)	1042.01	2	2.3193	29.3544	560214	297795	53.2		469720	96523	20.5		1.19048	↓	0.643		Q9LFE4	WEB family protein At5g16730, chloroplastic	2
MKAKPVLDWSIRK	K2(CMA/CML); R12(CEA/CEL)	851.475	2	2.27497	22.9297	1646143	666954	40.5		1782438	995913	55.9		1.08	↑	0.853		Q9LFS4	Protein NSP-INTERACTING KINASE 1	2
ATSLQAMCKARPIVHK	R11(Argpyr)	917.487	2	2.20199	24.4686	285607	93461	32.7		349556	317352	90.8		1.22	↑	0.755		Q9LHA1	Cytochrome P450 81D11	2
LNARLKADLTDK	R4(CMA/CML); K6(CMA/CML)	737.401	2	2.22291	27.0781	6076433	4083067	67.2		7335582	3014138	41.1		1.21	↑	0.69		Q9LHE5	Mitochondrial import receptor subunit TOM40-1	2
KDWTLSWWDQFLILSR	W3(Trioxidation); W7(Oxidation); R16(MGH)	1106.55	2	2.27936	28.5521	4626442	6417352	138.7		2791555	1969822	70.6		1.66667	↓	0.661		Q9LK50	ABC transporter G family member 26	2
DCRLLGKFDLNGIPPAPR	R3(CMA/CML); R18(CMA/CML)	1049.53	2	2.3263	33.9242	97432	73517	75.5		68624	15481	22.6		1.42857	↓	0.543		Q9LKR3	Mediator of RNA polymerase II transcription subunit 37a	23
MKETAEAYLGKKIK	M1(Oxidation); K11(GLAP)	867.966	2	2.21223	21.2452													Q9LKR3	Mediator of RNA polymerase II transcription subunit 37a	23
LHVVSSHWLEESLQR	W8(Trp->Hydroxykynurenin); R15(CMA/CML)	949.467	2	2.2849	26.9074													Q9LL84	DNA ligase 4	3
LIGAWCRVNNVRKAR	C6(Carbamidomethyl); R7(CEA/CEL); R12(CMA/CML)	972.025	2	2.25782	29.3694													Q9LMH5	Putative pentatricopeptide repeat-containing protein At1g13800	2
KKCEVNASTFNTIFR	R15(MGH)	906.459	2	2.37657	40.6051	331483	211112	63.7		195577	45548	23.3		1.69492	↓	0.337		Q9LN22	Pentatricopeptide repeat-containing protein At1g20300, mitochondrial	2
METAINIGYSCSLLRQGMK	M1(Oxidation); C11(Carbamidomethyl); R15(Glarg); K19(CEA/CEL)	1150.53	2	2.2813	33.0751	923951	659539	71.4		1503892	624822	41.5		1.63	↑	0.331		Q9LNQ4	Probable phospholipid-transporting ATPase 4	2
GAVGALLVYDITK	Y9(Oxidation); K13(CEA/CEL)	704.386	2	2.70935	33.7012	133222	41444	31.1		255788	123896	48.4		1.92	↑	0.179		Q9LNW1	Ras-related protein RABA2b	2
GYCKAGQTQKAMEKLR	Y2(Oxidation); C3(Carbamidomethyl); K4(Pyrraline)	996.979	2	2.36328	28.5679	479762	468135	97.6		647766	337978	52.2		1.35	↑	0.641		Q9LR67	Pentatricopeptide repeat-containing protein At1g03560, mitochondrial	2
NKLYGLVQCTRDLK	K2(CMA/CML); C9(Dioxidation); R11(CMA/CML)	899.961	2	2.27405	26.6328													Q9LRJ9	Cysteine-rich repeat secretory protein 38	3
YNGNNVDLGTACGK	K14(CMA/CML)	742.328	2	2.43167	18.3672	63312	14334	22.6		34384	7846	22.8		1.85185	↓	0.129		Q9LSA3	60S ribosomal protein L30-3	2
ISACSKKVLR	K6(CEA/CEL); K7(CMA/CML)	617.85	2	2.23005	18.2696	1373016	275116	20		576722	144411	25		2.38095	↓	0.068		Q9LUA2	Ethylene-responsive transcription factor ERF119	2
GRKLFWKCEELIDK	R2(TH-Pyr); W6(Oxidation); K7(GLAP)	1017.51	2	2.28096	33.8671	143109	9476	6.6		73010	14043	19.2		1.96078	↓	0.028		Q9LUB7	Protein OBERON 2	3
MDVLIMENLLFGRTVKR	M1(Dioxidation); M6(Dioxidation); R13(MGH)	1077.06	2	2.448	38.2261	5253174	1301887	24.8		5987966	3342177	55.8		1.14	↑	0.741		Q9LUM0	1-phosphatidylinositol-3-phosphate 5-kinase FAB1B	2
LINRLDYPISMMMK	R4(MGH); M13(Oxidation)	897.947	2	2.60508	36.9603	865556	470801	54.4		709456	385933	54.4		1.21951	↓	0.68		Q9LUP8	Putative F-box protein At3g17490	2
KHFDTAEKEYLDMLLR	K8(CMA/CML); R16(Glarg)	1054	2	2.5199	32.022													Q9LUP9	Putative F-box protein At3g17480	2
ANLNNRGAGQVSIR	R6(TH-Pyr)	807.421	2	2.61825	17.9947	42167028	45262506	107.3		29696898	27695760	93.3		1.42857	↓	0.705		Q9LUS2	Translocase of chloroplast 120, chloroplastic	2
TDKIDVVQR	K3(CEA/CEL)	573.311	2	2.20956	16.8361	1186229	796564	67.2		856244	427224	49.9		1.38889	↓	0.657		Q9LV03	Glutamate synthase 1 [NADH], chloroplastic	2
GRENNKSPERIIR	K6(CMA/CML); R10(CMA/CML)	842.945	2	2.40392	21.2553	127371724	168641150	132.4		56881124	32426003	57		2.22222	↓	0.516		Q9LX14	Protein UPSTREAM OF FLC	2
DRNVILSSSSLKNLK	R2(Glarg)	857.482	2	2.43285	24.8028	603935	855601	141.7		352828	281014	79.6		1.72414	↓	0.654		Q9LXR6	Putative F-box protein At3g58860	2
SKKGNQKVYYSVLVK	K2(CEA/CEL); K7(CMA/CML); Y10(Oxidation)	944.018	2	2.38171	41.7668	1060830	728055	68.6		826893	540897	65.4		1.28205	↓	0.678		Q9LXT9	Callose synthase 3	2
DAERVLDMLVDDYSDYR	R4(Argpyr); Y13(Oxidation)	1085.99	2	2.26149	26.7309	1379547	840835	61		692752	708698	102.3		2	↓	0.34		Q9LZ00	Mediator of RNA polymerase II transcription subunit 4	2
QDTMNKHNVALR	M4(Oxidation); K6(GLAP)	776.373	2	2.43717	25.4585													Q9M008	Cation/H(+) antiporter 26	2
TLMARQIGKMLNGKDPK	R5(CMA/CML); K9(CEA/CEL); M10(Oxidation)	1024.04	2	2.27855	36.7244	571445	88864	15.6		620093	94608	15.3		1.09	↑	0.552		Q9M0Y8	Vesicle-fusing ATPase	2
HAAVVLEGRCINVQSEDTR	R9(MGH); R19(MGH)	1103.05	2	2.2043	27.2072	1523884	435469	28.6		1314074	438233	33.3		1.16279	↓	0.588		Q9M322	Probable RNA polymerase II transcription factor B subunit 1-3	2
EEMSSVLRKMRSGGGGATEK	M3(Oxidation); R8(TH-Pyr); M10(Oxidation)	1143.54	2	2.22609	29.003	598571	273371	45.7		922076	265773	28.8		1.54	↑	0.216		Q9M352	60S ribosomal protein L36-2	5
TEEQLKKEGVSYRVGK	K6(CEA/CEL); R13(Glarg)	982.002	2	2.42082	25.8671	899964	687431	76.4		931503	562612	60.4		1.04	↑	0.954		Q9M5K3	Dihydrolipoyl dehydrogenase 1, mitochondrial	14
KVASWCKAVER	R11(MGH)	665.847	2	2.20701	23.0776	724178	435231	60.1		650911	189875	29.2		1.11111	↓	0.802		Q9M8L4	Glycerol kinase	2
KRPWGRWSAEIR	K1(Pyrraline); R6(TH-Pyr); W7(Oxidation)	905.459	2	2.22711	25.8317	1942302	830006	42.7		2348432	930304	39.6		1.21	↑	0.603		Q9M8M5	Ethylene-responsive transcription factor ERF084	2
DILMRYDRTLLVADPR	R5(MGH); R8(MGH)	1028.04	2	2.39383	23.9262	13020955	4557916	35		9892954	3927867	39.7		1.31579	↓	0.419		Q9M8X9	40S ribosomal protein S16-2	5
LLHHKELESRVRTAR	K5(CMA/CML); R12(Glarg)	972.028	2	2.64464	29.5562	1051568	882330	83.9		852832	267546	31.4		1.23457	↓	0.728		Q9MAK9	26S protease regulatory subunit S10B homolog B	4
TDSSAAAAAAPATKEAPVGFTPPQLDPNTPSPIFAGSTGGLLR	K14(CEA/CEL)	1056.3	4	5.56567	32.2723													Q9S7H1	Photosystem I reaction center subunit II-1, chloroplastic	28
EDDSKRGMISKIEAGGDR	M8(Oxidation); R18(Argpyr)	1030.48	2	2.3384	22.7239	591455	83104	14.1		376388	93569	24.9		1.5625	↓	0.04		Q9S7R7	BTB/POZ domain-containing protein At3g09030	2
NLKDWDLIVK	K3(CMA/CML); W5(Oxidation)	659.355	2	2.22022	19.9692													Q9SAK2	Ent-kaur-16-ene synthase, chloroplastic	2
CRFLVNNSLNKAEAINLR	C1(Oxidation); K11(GLAP)	1154.58	2	2.26018	40.7444													Q9SCY2	Peptidyl-prolyl cis-trans isomerase FKBP13, chloroplastic	3
EEEEEKEEEIKVKGVEK	K6(CMA/CML); K11(CEA/CEL)	1096.02	2	2.25343	28.0538	3946562	1799515	45.6		4326668	1303610	30.1		1.1	↑	0.782		Q9SFG6	Protein FANTASTIC FOUR 4	2
AMERSKWTLMSFHK	R4(CEA/CEL); W7(Oxidation); M10(Oxidation)	928.444	2	2.70279	33.4024	2652142	872326	32.9		2683569	990286	36.9		1.01	↑	0.969		Q9SGP2	Receptor-like protein kinase HSL1	2
DERENAAKVLR	R3(TH-Pyr)	722.876	2	2.45686	33.1783	1493021	1695534	113.6		922740	212803	23.1		1.6129	↓	0.594		Q9SH69	6-phosphogluconate dehydrogenase, decarboxylating 1, chloroplastic	7
KGTITGKFVPILCGSAFKNK	K1(CMA/CML); C13(Dioxidation); K18(CMA/CML)	1129.11	2	2.28953	46.1465	1208310	294819	24.4		854996	570447	66.7		1.40845	↓	0.395		Q9SI75	Elongation factor G, chloroplastic	16
VRVVAGYSMVREGNLAK	M9(Dioxidation); R11(CMA/CML)	970.001	2	2.23719	29.0283	16272238	2863069	17.6		17828257	3892667	21.8		1.1	↑	0.607		Q9SII7	Pentatricopeptide repeat-containing protein At2g17210	3
AGASAWGAILSGCRNR	W6(Oxidation); C13(Carbamidomethyl); R14(MGH)	858.921	2	2.24683	20.5842	1037026	59738	5.8		569554	429349	75.4		1.81818	↓	0.135		Q9SII7	Pentatricopeptide repeat-containing protein At2g17210	3
ELKDEILEVAGKIYK	K12(CMA/CML)	903.492	2	2.35804	30.722	35958169	11686576	32.5		33509820	4551703	13.6		1.07527	↑	0.752		Q9SJE1	Magnesium-chelatase subunit ChlD, chloroplastic	2
QQKKPEATDIGLLLQRYEALR	K3(CMA/CML); K4(CEA/CEL); Y17(Oxidation)	1308.69	2	2.36237	32.0437	1246373	316877	25.4		798656	392197	49.1		1.5625	↓	0.199		Q9SJM0	Callose synthase 10	3
ADQNGFVPKEEIVR	K9(CEA/CEL)	837.422	2	2.42309	25.2814	1500489	455921	30.4		3189390	2008122	63		2.13	↑	0.228		Q9SKC5	UDP-glycosyltransferase 74D1	2
MPGRMGGTRTKIR	M1(Oxidation); R4(Glarg); R9(CMA/CML)	787.902	2	2.53696	19.2536	1587554	111702	7		756711	816979	108		2.08333	↓	0.268		Q9SKX4	50S ribosomal protein L3-1, chloroplastic	13
FLKVSEASVSRNR	K3(CMA/CML)	775.915	2	2.37829	31.2185													Q9SKZ1	Transcription factor Pur-alpha 1	3
GELVIDSRK	R8(Argpyr)	548.803	2	2.371	34.7601	538802	344280	63.9		561054	96410	17.2		1.04	↑	0.919		Q9SL29	Putative cyclic nucleotide-gated ion channel 15	2
QTELIYRKVKDMIR	Y6(Trp->Oxolactone); M12(Oxidation); R14(Glarg)	932	2	2.22034	25.26	360813	105260	29.2		515840	139159	27		1.43	↑	0.199		Q9SMZ2	Pentatricopeptide repeat-containing protein At4g33170	3
GRVLYAVSCWKPAK	R2(CMA/CML); C9(Carbamidomethyl); W10(Oxidation)	854.949	2	2.25881	35.5539	1149999	188047	16.4		1696975	477489	28.1		1.48	↑	0.139		Q9SNB8	Scarecrow-like protein 30	3
LLQRIIPSKR	R4(TH-Pyr)	684.422	2	2.48568	23.6615	2729316	1159088	42.5		2255835	333710	14.8		1.20482	↓	0.534		Q9SR66	DEMETER-like protein 2	2
FLCDLNLTPEELVSTSTQR	C3(Dioxidation); R19(CMA/CML)	1128.55	2	2.24103	32.8369	13830799	2132732	15.4		7936464	1953605	24.6		1.75439	↓	0.024		Q9SR66	DEMETER-like protein 2	2
VSKEDHVAEALDKLR	K3(CMA/CML)	884.469	2	2.3275	32.43	1695405	426801	25.2		1132052	166524	14.7		1.49254	↓	0.1		Q9SRQ3	Peroxisome biogenesis protein 19-1	2
TIMLMEKLAAEEK	M5(Oxidation); K7(CEA/CEL)	797.902	2	2.32148	15.3428	61742	3117	5		16888	17795	105.4		3.7037	↓	0.072		Q9SRU2	Auxin transport protein BIG	3
ACCHAYRGEGKKAVDCLR	C3(Oxidation); R7(Glarg); C16(Carbamidomethyl); R18(CEA/CEL)	1083	2	2.2044	23.1677	525407	329325	62.7		385820	156747	40.6		1.36986	↓	0.544		Q9SRY4	Protein LOW PSII ACCUMULATION 1, chloroplastic	2
CATITPDEGRVTEFGLK	R10(Glarg)	938.959	2	2.25414	27.8782	750329	980235	130.6		788156	510970	64.8		1.05	↑	0.956		Q9SRZ6	Cytosolic isocitrate dehydrogenase [NADP]	19
ILNIERK	R6(Glarg)	463.277	2	2.27565	22.5221	1467717	346189	23.6		5571073	152332	2.7		3.8	↑	0.001		Q9SS38	DNA gyrase subunit B, chloroplastic	4
NLITFRVIDGDLMK	R6(CMA/CML); M13(Dioxidation)	862.94	2	2.29904	40.9116													Q9SSK9	MLP-like protein 28	4
NRFTGQIPPQLGNLQNLGYMNLSR	Y19(Oxidation); M20(Dioxidation); R24(CMA/CML)	946.464	3	3.88452	24.623													Q9SSL9	Leucine-rich repeat receptor-like protein kinase PEPR1	2
CAGIEPCTLVMDLEGTDGRER	R21(Glarg)	1153.03	2	2.6777	30.5054	325220	266228	81.9		468981	8040	1.7		1.44	↑	0.525		Q9SSN0	Protein ROOT HAIR DEFECTIVE 3 homolog 1	2
IATEELKDLGNNVMK	K7(Pyrraline); M14(Oxidation)	899.956	2	2.4187	27.2727	953520	258215	27.1		921374	354083	38.4		1.03093	↓	0.905		Q9SSR8	Probable disease resistance protein At1g52660	3
VKLCEEQQQMKRLDK	M10(Oxidation); K11(CEA/CEL); R12(MGH)	1009.5	2	2.24741	32.8159	28719276	3134193	10.9		25032683	1037708	4.1		1.14943	↓	0.125		Q9SSR8	Probable disease resistance protein At1g52660	3
SFCDRHSNKKAPLK	R5(CMA/CML); K10(CEA/CEL)	880.943	2	2.21733	25.3099	51327039	27073646	52.7		47534257	28244410	59.4		1.07527	↓	0.875		Q9SUR6	Cystine lyase CORI3	9
RDDLAWNEIVMVNLR	R1(CMA/CML); W6(Trp->Oxolactone)	958.47	2	2.52533	31.6783	257604	128574	49.9		396736	108931	27.5		1.54	↑	0.226		Q9SV26	Pentatricopeptide repeat-containing protein At4g01030, mitochondrial	2
KNGEMEKALEFYK	K7(CEA/CEL); K13(CMA/CML)	858.919	2	2.20527	20.3355	1037951	58233	5.6		576026	434236	75.4		1.81818	↓	0.142		Q9SV46	Pentatricopeptide repeat-containing protein At3g54980, mitochondrial	2
RLADCAIGFGRNAVGGR	C5(Trioxidation); R11(MGH)	917.962	2	2.2202	30.9222													Q9SVQ6	Putative pectate lyase 14	2
FPNATRFNVTPRSR	R6(TH-Pyr); R12(TH-Pyr)	975.986	2	2.31885	26.4579	467505	479479	102.6		54423	35859	65.9		8.33333	↓	0.211		Q9SW18	Magnesium protoporphyrin IX methyltransferase, chloroplastic	6
SRGVWGKSGKLGR	K7(Pyrraline); K10(Pyrraline)	802.42	2	2.25327	19.8571	1323861	1040856	78.6		789495	766087	97		1.66667	↓	0.513		Q9SX85	Exocyst complex component SEC3A	2
ATGGGREAGSDSWKQYMRR	M17(Dioxidation); R18(Argpyr); R19(Argpyr)	1153.03	2	2.28666	31.0852	325220	266228	81.9		2076321	2784001	134.1		6.38	↑	0.462		Q9SYG7	Aldehyde dehydrogenase family 7 member B4	6
EAYDLFYKLKFKR	Y7(Oxidation); K10(CMA/CML); K12(CEA/CEL)	933.986	2	2.22902	35.9571	1432104	140540	9.8		1204630	226920	18.8		1.19048	↓	0.214		Q9SZ20	Pentatricopeptide repeat-containing protein At4g26800	2
RTSSGRYVSLSR	R1(MGH); R6(CEA/CEL)	747.889	2	2.25718	34.3763	495459	140765	28.4		529190	28787	5.4		1.07	↑	0.705		Q9SZL9	Cellulose synthase-like protein D4	2
QYWRGWERTEEDLKK	W3(Trp->Kynurenin); W6(Trp->Kynurenin); R8(Glarg)	1036.5	2	2.66883	30.6597													Q9SZX8	Probable methyltransferase PMT17	3
NLSEEKKAPYDQMAKK	K6(CMA/CML); K7(CMA/CML)	998.48	2	2.23411	27.7651													Q9T012	High mobility group B protein 13	3
LREAYRAVGQDLLK	R2(MGH); Y5(Oxidation)	851.473	2	2.22546	22.5837	1658481	680610	41		1787589	992904	55.5		1.08	↑	0.862		Q9T050	SPX domain-containing membrane protein At4g11810	5
ERGFYNVSLDGVYALALCRK	R19(MGH)	1164.59	2	2.54634	35.8936	56128	27240	48.5		109012	16893	15.5		1.94	↑	0.145		Q9XEC6	Cysteine-rich receptor-like protein kinase 36	2
MACRAKELVSLILYK	C3(Oxidation); K15(GLAP)	986.019	2	2.33882	22.864	40100	26061	65		1101593	449916	40.8		27.47	↑	0.05		Q9XIA2	F-box protein At1g49360	2
SSYSRRSLR	Y3(Oxidation); R6(MGH); R9(MGH)	618.313	2	2.29102	25.5264													Q9XIL5	Pentatricopeptide repeat-containing protein At2g15820, chloroplastic	2
YIYSRLDEWSK	Y3(Oxidation); R5(CEA/CEL)	774.379	2	2.43547	21.3333	857097	117197	13.7		489477	78854	16.1		1.75439	↓	0.011		Q9ZPI5	Peroxisomal fatty acid beta-oxidation multifunctional protein MFP2	2
QFLVASVSRLSSASPGR	R9(CEA/CEL)	917.494	2	2.48612	26.8258													Q9ZPY7	Exportin-2	3
AIDEALAKLGSLTEEADK	K18(GLAP)	992.002	2	2.23486	22.8507	1591365	682797	42.9		1212082	507710	41.9		1.31579	↑	0.483		Q9ZQC5	Interactor of constitutive active ROPs 2, chloroplastic	3
GKHRTGCLVGCLRK	K2(CMA/CML); C7(Carbamidomethyl)	821.939	2	2.22135	29.8632	1403055	1979538	141.1		2461296	3221659	130.9		1.75	↑	0.67		Q9ZVN4	Probable tyrosine-protein phosphatase At1g05000	2

## Sheet: CMA
Peptide Sequence	Modifications	m/z	z	XCorr	tR	Control				Stress				Change				Protein annotation
						Average	SD	RSD		Average	SD	RSD		Value (fold)	Direction	p-value		Accession Number	Protein Name	No of peptides identified per protein
EFLHVYDKNADSPSDPSRR	Y6(Trp->Oxolactone); R18(CMA/CML)	1153.03	2	2.60368	31.0408	325220	266228	81.9		2076321	2784001	134.1		6.38	↑	0.462		A3KPE8	Small RNA degrading nuclease 1	2
ADLIWNERTRQELIEALK	W5(Trp->Oxolactone); R8(CMA/CML); R10(CMA/CML)	1164.59	2	2.25368	35.8936													F4IVL6	DnaJ homolog subfamily C GRV2	4
SNSAEISAQFQGRGVLSR	R13(CMA/CML)	982.993	2	2.46734	29.7507	2340500	1162727	49.7		1646576	890317	54.1		1.42857	↓	0.458		H3K2Y6	Mediator of RNA polymerase II transcription subunit 12	2
ELGVPIVMHDYLTGGFTANTSLSHYCRDNGLLLHIHR	R27(CMA/CML)	1052.78	4	4.47243	33.1592	294002	380094	129.3		61465	39665	64.5		4.7619	↓	0.334		O03042	Ribulose bisphosphate carboxylase large chain	88
DLAVEGNEIIREACK	R11(CMA/CML)	859.428	2	2.4616	23.3364	281314	64668	23		219612	79690	36.3		1.28205	↓	0.434		O03042	Ribulose bisphosphate carboxylase large chain	88
RIELCFRGAICAAVQR	R1(CMA/CML); C5(Carbamidomethyl); R7(Glarg)	980.997	2	2.22872	24.343	823049	259946	31.6		909800	385999	42.4		1.11	↑	0.763		O22265	Signal recognition particle 43 kDa protein, chloroplastic	3
EDLIAYLASGCKSKEKWR	C11(Oxidation); R18(CMA/CML)	1086.05	2	2.3135	28.6039	1773475	567493	32		1098855	726740	66.1		1.6129	↓	0.274		O23736	Glutamate--cysteine ligase, chloroplastic	4
CIARYGYKDVRK	R4(CMA/CML); R11(Glarg)	785.392	2	2.23857	26.3823	3969316	2235444	56.3		2906226	2357063	81.1		1.36986	↓	0.601		O80739	Putative potassium transporter 12	2
REDRLQVVADRCR	R11(CMA/CML); C12(Oxidation)	845.43	2	2.23641	25.5137	10617467	4349658	41		8735010	2191867	25.1		1.21951	↓	0.54		P0DKC7	11-beta-hydroxysteroid dehydrogenase-like 4A	2
GYFAWSLGDNYEFCNGFTVR	R20(CMA/CML)	1202.53	2	3.20098	35.8415	478171	159216	33.3		316713	168673	53.3		1.51515	↓	0.364		P37702	Myrosinase 1	32
YLVRLSEMTESIK	R4(CMA/CML)	813.921	2	2.33158	25.4595													P56753	NAD(P)H-quinone oxidoreductase subunit H, chloroplastic	3
GHYLNATAGTCEEMIKR	C11(Oxidation); R17(CMA/CML)	984.455	2	2.64143	17.9828	231667	134400	58		51161	18834	36.8		4.54545	↓	0.201		P93292;O03042	Ribulose bisphosphate carboxylase large chain	28
AWAWRIWQLK	W2(Trp->Kynurenin); W4(Oxidation); R5(CMA/CML)	718.376	2	2.20846	26.0549	7401346	3598109	48.6		7193705	3873129	53.8		1.03093	↓	0.949		Q07116	Sulfite oxidase, mitochondrial	2
ITEALKSLCWR	C9(Oxidation); W10(Trp->Oxolactone); R11(CMA/CML)	704.352	2	2.24748	17.1385	374558	187570	50.1		389098	243471	62.6		1.04	↑	0.939		Q0WMN5	Uncharacterized protein At3g49140	2
RELEMFANLKGK	R1(CMA/CML)	747.398	2	2.66601	16.4806	1548388	522180	33.7		527778	273349	51.8		2.94118	↓	0.134		Q27IK6	Phragmoplast orienting kinesin 2	4
SIDTFGQRTSQYRGVTR	R8(CMA/CML); Y12(Oxidation); R13(MGH)	1050.51	2	2.22678	28.9862	1632728	628019	38.5		2032936	573854	28.2		1.25	↑	0.461		Q38914	AP2-like ethylene-responsive transcription factor ANT	3
HIPAIKHYFR	K6(CEA/CEL); Y8(Oxidation); R10(CMA/CML)	714.38	2	2.25894	29.8888	598434	239121	40		661502	223813	33.8		1.11	↑	0.755		Q39214	Disease resistance protein RPM1	2
GPAKFRSLDYGER	K4(CEA/CEL); R6(CMA/CML)	813.399	2	2.20032	16.1204													Q4PSL7	60S ribosomal protein L8-2	5
CVVSWSSLRNLSLNRCK	C1(Oxidation); W5(Trp->Oxolactone); R15(CMA/CML)	1027	2	2.48721	28.6839	716728	215334	30		623029	263953	42.4		1.14943	↓	0.659		Q501G5	F-box protein	2
EFNRCNIWRK	R4(CMA/CML); C5(Carbamidomethyl); W8(Trp->Oxolactone)	747.855	2	2.46745	27.9614	5653814	1543870	27.3		6728800	1550604	23		1.19	↑	0.443		Q7G191	Benzaldehyde dehydrogenase (NAD(+))	2
SKCWRAACARTSDCNLTVTDLLCK	R5(CMA/CML); R10(CMA/CML); C14(Carbamidomethyl)	1416.15	2	2.23846	27.6486	599429	80101	13.4		352767	227235	64.4		1.69492	↓	0.151		Q8GWD2	Probable cyclic nucleotide-gated ion channel 12	2
DRNEAWIRVLVKK	W6(Oxidation); R8(CMA/CML)	850.975	2	2.33257	30.2131	4549149	868116	19.1		4711404	1559898	33.1		1.04	↑	0.883		Q8GXE2	1,2-dihydroxy-3-keto-5-methylthiopentene dioxygenase 2	3
LQMKRKNAR	M3(Dioxidation); R5(CMA/CML)	617.842	2	2.20715	19.1668	1441400	156201	10.8		785266	588398	74.9		1.85185	↓	0.135		Q8LDU5	Pentatricopeptide repeat-containing protein At4g01400, mitochondrial	2
DEDLRILTEVCRIKPK	R5(CMA/CML); C11(Carbamidomethyl); K14(CMA/CML)	1051.05	2	2.3272	32.9994	641531	334592	52.2		227215	57523	25.3		2.85714	↓	0.198		Q8LFV1	UPF0725 protein At4g29550	3
KVEARITGRNR	R9(CMA/CML); R11(MGH)	706.392	2	2.49307	25.2259	5297847	1810377	34.2		4780960	2195338	45.9		1.11111	↓	0.769		Q8LPS6	Pentatricopeptide repeat-containing protein At1g02150	2
NNNDLSAVSMNLLTPSVVAR	M10(Oxidation); R20(CMA/CML)	1095.05	2	2.60639	31.1032	694862	138954	20		456697	48286	10.6		1.51515	↓	0.049		Q8S9L0	Squamosa promoter-binding-like protein 10	2
GLVPLVGSNNESWCQGLDGLSSR	R23(CMA/CML)	1223.58	2	2.92406	32.7778	756203	492001	65.1		719998	207215	28.8		1.05263	↓	0.912		Q944G9	Probable fructose-bisphosphate aldolase 2, chloroplastic	30
LSSLNRSDRKWVR	R9(CMA/CML); W11(Oxidation); R13(Glarg)	865.947	2	2.47228	28.7205	4110041	1399764	34.1		4090401	705650	17.3		1	↑	0.984		Q944S1	DEAD-box ATP-dependent RNA helicase 22	2
TLSSPSASASLRSGFARR	R17(CMA/CML); R18(MGH)	981.996	2	2.22978	25.9995													Q96291	2-Cys peroxiredoxin BAS1, chloroplastic	14
GLNVWDGFTHRYPEKGGADLGNGDTTCDSYR	R31(CMA/CML)	865.638	4	3.78874	27.0392	893799	651035	72.8		770773	421984	54.7		1.16279	↓	0.797		Q9C5C2	Myrosinase 2	20
GGADLGNGDTTCDSYR	R16(CMA/CML)	830.331	2	2.45851	17.3682													Q9C5C2	Myrosinase 2	20
YPEKGGADLGNGDTTCDSYR	R20(CMA/CML)	726.309	3	4.14346	18.0989	246236	106661	43.3		570491	538460	94.4		2.32	↑	0.482		Q9C5C2	Myrosinase 2	20
DTRSSRQQRETNNEPR	R16(CMA/CML)	1016.48	2	2.85752	20.463	3399404	2712072	79.8		2549613	825409	32.4		1.33333	↓	0.709		Q9C7A8	DNA replication complex GINS protein PSF2	2
EADRLFWSLR	R4(MGH); R10(CMA/CML)	702.847	2	2.37318	23.4769	4015373	569224	14.2		4712613	1423858	30.2		1.17	↑	0.475		Q9FLD8	Pentatricopeptide repeat-containing protein At5g39980, chloroplastic	2
ELIERHCGGVR	R5(MGH); C7(Carbamidomethyl); R11(CMA/CML)	719.348	2	2.23046	24.6987	152564	47573	31.2		60860	27750	45.6		2.5	↓	0.04		Q9FNN5	NADH dehydrogenase [ubiquinone] flavoprotein 1, mitochondrial	3
GFVGYGDVHRFEQDLR	Y5(Oxidation); R10(CMA/CML); R16(MGH)	1011.97	2	2.23737	28.461	2409233	879323	36.5		2515374	850008	33.8		1.04	↑	0.888		Q9LDW3	Pumilio homolog 11	2
LNARLKADLTDK	R4(CMA/CML); K6(CMA/CML)	737.401	2	2.22291	27.0781	6076433	4083067	67.2		7335582	3014138	41.1		1.21	↑	0.69		Q9LHE5	Mitochondrial import receptor subunit TOM40-1	2
DCRLLGKFDLNGIPPAPR	R3(CMA/CML); R18(CMA/CML)	1049.53	2	2.3263	33.9242	97432	73517	75.5		68624	15481	22.6		1.42857	↓	0.543		Q9LKR3	Mediator of RNA polymerase II transcription subunit 37a	23
LHVVSSHWLEESLQR	W8(Trp->Hydroxykynurenin); R15(CMA/CML)	949.467	2	2.2849	26.9074													Q9LL84	DNA ligase 4	3
LIGAWCRVNNVRKAR	C6(Carbamidomethyl); R7(CEA/CEL); R12(CMA/CML)	972.025	2	2.25782	29.3694													Q9LMH5	Putative pentatricopeptide repeat-containing protein At1g13800	2
NKLYGLVQCTRDLK	K2(CMA/CML); C9(Dioxidation); R11(CMA/CML)	899.961	2	2.27405	26.6328													Q9LRJ9	Cysteine-rich repeat secretory protein 38	3
GRENNKSPERIIR	K6(CMA/CML); R10(CMA/CML)	842.945	2	2.40392	21.2553	127371724	168641150	132.4		56881124	32426003	57		2.22222	↓	0.516		Q9LX14	Protein UPSTREAM OF FLC	2
TLMARQIGKMLNGKDPK	R5(CMA/CML); K9(CEA/CEL); M10(Oxidation)	1024.04	2	2.27855	36.7244	571445	88864	15.6		620093	94608	15.3		1.09	↑	0.552		Q9M0Y8	Vesicle-fusing ATPase	2
VRVVAGYSMVREGNLAK	M9(Dioxidation); R11(CMA/CML)	970.001	2	2.23719	29.0283	16272238	2863069	17.6		17828257	3892667	21.8		1.1	↑	0.607		Q9SII7	Pentatricopeptide repeat-containing protein At2g17210	3
MPGRMGGTRTKIR	M1(Oxidation); R4(Glarg); R9(CMA/CML)	787.902	2	2.53696	19.2536	1587554	111702	7		756711	816979	108		2.08333	↓	0.268		Q9SKX4	50S ribosomal protein L3-1, chloroplastic	13
GRVLYAVSCWKPAK	R2(CMA/CML); C9(Carbamidomethyl); W10(Oxidation)	854.949	2	2.25881	35.5539	1149999	188047	16.4		1696975	477489	28.1		1.48	↑	0.139		Q9SNB8	Scarecrow-like protein 30	3
FLCDLNLTPEELVSTSTQR	C3(Dioxidation); R19(CMA/CML)	1128.55	2	2.24103	32.8369	13830799	2132732	15.4		7936464	1953605	24.6		1.75439	↓	0.024		Q9SR66	DEMETER-like protein 2	2
NLITFRVIDGDLMK	R6(CMA/CML); M13(Dioxidation)	862.94	2	2.29904	40.9116													Q9SSK9	MLP-like protein 28	4
NRFTGQIPPQLGNLQNLGYMNLSR	Y19(Oxidation); M20(Dioxidation); R24(CMA/CML)	946.464	3	3.88452	24.623													Q9SSL9	Leucine-rich repeat receptor-like protein kinase PEPR1	2
SFCDRHSNKKAPLK	R5(CMA/CML); K10(CEA/CEL)	880.943	2	2.21733	25.3099	51327039	27073646	52.7		47534257	28244410	59.4		1.07527	↓	0.875		Q9SUR6	Cystine lyase CORI3	9
RDDLAWNEIVMVNLR	R1(CMA/CML); W6(Trp->Oxolactone)	958.47	2	2.52533	31.6783	257604	128574	49.9		396736	108931	27.5		1.54	↑	0.226		Q9SV26	Pentatricopeptide repeat-containing protein At4g01030, mitochondrial	2
	Total common CMA=54

## Sheet: Glarg
Peptide Sequence	Modifications	m/z	z	XCorr	tR	Control				Stress				Change				Protein annotation
						Average	SD	RSD		Average	SD	RSD		Value (fold)	Direction	p-value		Accession Number	Protein Name	No of peptides identified per protein
QNKKVPEDVREEHDK	R10(Glarg)	945.961	2	2.37118	24.1281	207788	142368	68.5		631187	691794	109.6		3.04	↑	0.358		F4JCC1	Pre-mRNA-processing protein 40B	2
FADWQRVRMQETSK	R6(MGH); R8(Glarg)	938.436	2	2.45581	28.9552	2274736	1043121	45.9		2675755	1074729	40.2		1.18	↑	0.667		F4KAB8	DNA replication licensing factor MCM6	2
RIELCFRGAICAAVQR	R1(CMA/CML); C5(Carbamidomethyl); R7(Glarg)	980.997	2	2.22872	24.343	823049	259946	31.6		909800	385999	42.4		1.11	↑	0.763		O22265	Signal recognition particle 43 kDa protein, chloroplastic	3
VSRLSYRSLSLVCKR	R3(Glarg); Y6(Oxidation); C13(Carbamidomethyl); K14(CMA/CML)	969.52	2	2.23061	28.5396													O22698	Putative F-box/kelch-repeat protein At1g60570	2
MLKHMRVKATHR	K3(CEA/CEL); R12(Glarg)	810.435	2	2.23431	35.0582													O48771	Protein argonaute 6	3
FLRSKVEGAIESR	R3(Glarg); K5(CMA/CML)	795.413	2	2.23451	21.9683	4596932	1049420	22.8		2786460	192536	6.9		1.63934	↓	0.105		O64517	Metacaspase-4	5
CIARYGYKDVRK	R4(CMA/CML); R11(Glarg)	785.392	2	2.23857	26.3823	3969316	2235444	56.3		2906226	2357063	81.1		1.36986	↓	0.601		O80739	Putative potassium transporter 12	2
CGSIRSVMKVFEETR	M8(Oxidation); R15(Glarg)	899.441	2	2.40291	22.9282	7754685	429658	5.5		6298156	2372707	37.7		1.23457	↓	0.355		Q0WN01	Pentatricopeptide repeat-containing protein At3g58590	2
NTTNLERKCTCGR	R7(MGH); R13(Glarg)	795.362	2	2.61648	27.4984													Q0WNY5	Wall-associated receptor kinase-like 18	2
CREEDLGLVEAVLDDAKEEYAGK	R2(Glarg)	864.74	3	7.29311	36.9173	3648460	450405	12.3		4713413	2296811	48.7		1.29	↑	0.475		Q39258	V-type proton ATPase subunit E1	14
LAKCFPTAIVSGRCREK	C14(Dioxidation); R15(Glarg)	975.991	2	2.34515	27.014	2855399	622877	21.8		1761930	611508	34.7		1.6129	↓	0.096		Q67X99	Probable trehalose-phosphate phosphatase E	2
ETDENQPDVIELNNRKIKMR	R15(CEA/CEL); M19(Oxidation); R20(Glarg)	1285.62	2	2.31202	29.6707	536774	360138	67.1		496292	261980	52.8		1.08696	↓	0.902		Q6R0H1	Protein LHY	2
NPVRCRIIWITLR	R4(MGH); C5(Oxidation); R6(Glarg)	875.479	2	2.20069	30.9296	502132	265370	52.8		569638	102744	18		1.13	↑	0.702		Q7XZU0	Probable phosphoinositide phosphatase SAC9	3
SSSWHRMSNFMRK	M7(Dioxidation); R12(Glarg)	863.391	2	2.21253	26.4669	326337	326749	100.1		410651	371162	90.4		1.26	↑	0.805		Q8L6Y7	Pentatricopeptide repeat-containing protein At2g38420, mitochondrial	2
SLKQSIPCLNDCSVIGQR	K3(CEA/CEL); C8(Oxidation); R18(Glarg)	1045.01	2	2.2662	34.4043													Q8L6Z7	Exonuclease 1	2
FQRFMRSVSGPMKSTLAR	M5(Oxidation); R6(Glarg); M12(Oxidation)	1086.05	2	2.22522	28.0987	1773475	567493	32		1098855	726740	66.1		1.6129	↓	0.274		Q8RWN7	Protein phosphatase 2C 32	2
EGIWDFDRLSKPYIQK	W4(Dioxidation); R8(Glarg); Y13(Oxidation)	1042.01	2	2.29801	29.25													Q8RXD9	4-alpha-glucanotransferase DPE2	3
GVSDDNVQKVEELVMNTLRK	R19(Glarg)	1157.59	2	2.59915	29.3184	181834	88679	48.8		168938	132567	78.5		1.07527	↓	0.902		Q8VY06	Presequence protease 2, chloroplastic/mitochondrial	4
QDNSSALVLNDANNESAPVKR	R21(Glarg)	1141.55	2	2.55181	35.6136	3556105	839846	23.6		2436192	2135767	87.7		1.44928	↓	0.446		Q940Y3	AT-rich interactive domain-containing protein 3	2
LSSLNRSDRKWVR	R9(CMA/CML); W11(Oxidation); R13(Glarg)	865.947	2	2.47228	28.7205	4110041	1399764	34.1		4090401	705650	17.3		1	↑	0.984		Q944S1	DEAD-box ATP-dependent RNA helicase 22	2
YGPPRIVNDGETVLK	Y1(Trp->Oxolactone); R5(Glarg)	856.439	2	2.39445	26.0815	3538132	1082521	30.6		3762693	1374980	36.5		1.06	↑	0.835		Q9C667	Chaperonin 60 subunit beta 1, chloroplastic	3
RCVKQMVAAAK	R1(Glarg); C2(Oxidation); K4(CEA/CEL)	666.839	2	2.20247	17.5857													Q9C6I4	Gibberellin 2-beta-dioxygenase 7	2
RTDDIKLELDDERR	R1(CEA/CEL); R13(Glarg)	943.46	2	2.21693	23.6683	1162810	125039	10.8		1461213	1223649	83.7		1.26	↑	0.696		Q9C895	E3 ubiquitin-protein ligase BRE1-like 2	2
WIHSLMKELNTDIACIR	W1(Trp->Kynurenin); C15(Oxidation); R17(Glarg)	1052.03	2	2.41282	24.9101	999528	322246	32.2		921642	577308	62.6		1.08696	↓	0.848		Q9FLC8	Phenylalanine N-monooxygenase	2
AGRVRESYTALQEMK	R3(Glarg); M14(Oxidation)	897.947	2	2.75823	36.9603	865556	470801	54.4		709456	385933	54.4		1.19048	↓	0.68		Q9FMU2	Pentatricopeptide repeat-containing protein At5g14080	2
VGADWAYKGMREK	K8(CEA/CEL); M10(Oxidation); R11(Glarg)	819.891	2	2.25223	23.4243	1765927	792921	44.9		3668109	982265	26.8		2.08	↑	0.059		Q9LER0	Pentatricopeptide repeat-containing protein At5g14770, mitochondrial	4
METAINIGYSCSLLRQGMK	M1(Oxidation); C11(Carbamidomethyl); R15(Glarg); K19(CEA/CEL)	1150.53	2	2.2813	33.0751	923951	659539	71.4		1503892	624822	41.5		1.63	↑	0.331		Q9LNQ4	Probable phospholipid-transporting ATPase 4	2
KHFDTAEKEYLDMLLR	K8(CMA/CML); R16(Glarg)	1054	2	2.5199	32.022													Q9LUP9	Putative F-box protein At3g17480	2
DRNVILSSSSLKNLK	R2(Glarg)	857.482	2	2.43285	24.8028	603935	855601	141.7		352828	281014	79.6		1.72414	↓	0.654		Q9LXR6	Putative F-box protein At3g58860	2
TEEQLKKEGVSYRVGK	K6(CEA/CEL); R13(Glarg)	982.002	2	2.42082	25.8671	899964	687431	76.4		931503	562612	60.4		1.04	↑	0.954		Q9M5K3	Dihydrolipoyl dehydrogenase 1, mitochondrial	14
LLHHKELESRVRTAR	K5(CMA/CML); R12(Glarg)	972.028	2	2.64464	29.5562	1051568	882330	83.9		852832	267546	31.4		1.23457	↓	0.728		Q9MAK9	26S protease regulatory subunit S10B homolog B	4
MPGRMGGTRTKIR	M1(Oxidation); R4(Glarg); R9(CMA/CML)	787.902	2	2.53696	19.2536	1587554	111702	7		756711	816979	108		2.08333	↓	0.268		Q9SKX4	50S ribosomal protein L3-1, chloroplastic	13
QTELIYRKVKDMIR	Y6(Trp->Oxolactone); M12(Oxidation); R14(Glarg)	932	2	2.22034	25.26	360813	105260	29.2		515840	139159	27		1.43	↑	0.199		Q9SMZ2	Pentatricopeptide repeat-containing protein At4g33170	3
ACCHAYRGEGKKAVDCLR	C3(Oxidation); R7(Glarg); C16(Carbamidomethyl); R18(CEA/CEL)	1083	2	2.2044	23.1677	525407	329325	62.7		385820	156747	40.6		1.36986	↓	0.544		Q9SRY4	Protein LOW PSII ACCUMULATION 1, chloroplastic	2
CATITPDEGRVTEFGLK	R10(Glarg)	938.959	2	2.25414	27.8782	750329	980235	130.6		788156	510970	64.8		1.05	↑	0.956		Q9SRZ6	Cytosolic isocitrate dehydrogenase [NADP]	19
ILNIERK	R6(Glarg)	463.277	2	2.27565	22.5221	1467717	346189	23.6		5571073	152332	2.7		3.8	↑	0.001		Q9SS38	DNA gyrase subunit B, chloroplastic	4
CAGIEPCTLVMDLEGTDGRER	R21(Glarg)	1153.03	2	2.6777	30.5054	325220	266228	81.9		468981	8040	1.7		1.44	↑	0.525		Q9SSN0	Protein ROOT HAIR DEFECTIVE 3 homolog 1	2
QYWRGWERTEEDLKK	W3(Trp->Kynurenin); W6(Trp->Kynurenin); R8(Glarg)	1036.5	2	2.66883	30.6597													Q9SZX8	Probable methyltransferase PMT17	3
	Total common Glarg=38

## Sheet: CML
Peptide Sequence	Modifications	m/z	z	XCorr	tR	Control				Stress				Change				Protein annotation
						Average	SD	RSD		Average	SD	RSD		Value (fold)	Direction	p-value		Accession Number	Protein Name	No of peptides identified per protein
RGGDDEKQPSVSKDLK	K7(CEA/CEL); K13(CMA/CML)	944.969	2	2.22039	29.8255													A8MS68	Dihydrolipoyl dehydrogenase 1, chloroplastic	2
GKEEAWTDDQLFFTWK	K2(CMA/CML); W15(Trioxidation)	1053.96	2	2.30756	26.2677	48006	17157	35.7		101849	18553	18.2		2.12	↑	0.04		F4I1L3	Acetyl-CoA carboxylase 2	2
KGSNAEKAR	K1(CMA/CML)	509.771	2	2.29808	22.7787													F4J117	Phosphoglucan phosphatase LSF1, chloroplastic	3
EDFKLEKVK	K4(CMA/CML)	597.321	2	2.25074	28.7986	1626490	2043005	125.6		789594	216354	27.4		2.04082	↓	0.519		F4K5L5	Protein trichome birefringence-like 16	2
EACKWSPELAAACEVWK	C3(Carbamidomethyl); C13(Oxidation); W16(Oxidation); K17(CMA/CML)	1034.46	2	2.5064	30.9442													O03042	Ribulose bisphosphate carboxylase large chain	88
GHYLNATAGTCEEMIK	K16(CMA/CML)	898.405	2	2.50468	21.5654	505671	499602	98.7998		433430	458880	105.872		1.16279	↓	0.201		O03042	Ribulose bisphosphate carboxylase large chain	88
GHYLNATAGTCEEMIKR	K16(CMA/CML)	976.454	2	2.87095	20.1285	231667	134400	58		51161	18834	36.8		4.54545	↓	#DIV/0!		O03042	Ribulose bisphosphate carboxylase large chain	88
GHYLNATAGTCEEMIKR	C11(Oxidation); K16(CMA/CML)	984.455	2	2.64143	17.9828													O03042	Ribulose bisphosphate carboxylase large chain	88
SQAETGEIKGHYLNATAGTCEEMIKR	K25(CMA/CML)	965.794	3	6.17447	22.3609	90077	48934	54.3		29961	6682	22.3		3.0303	↓	0.227		O03042	Ribulose bisphosphate carboxylase large chain	88
SQAETGEIKGHYLNATAGTCEEMIKR	M23(Oxidation); K25(CMA/CML)	971.126	3	4.40822	20.3246	445599	479359	107.576		147769	105950	71.6999		3.0303	↓	#DIV/0!		O03042	Ribulose bisphosphate carboxylase large chain	88
WSPELAAACEVWKEITFNFPTIDKLDGQE	C9(Oxidation); W12(Oxidation); K13(CMA/CML)	1143.2	3	4.29915	45.8273													O03042	Ribulose bisphosphate carboxylase large chain	88
MVGGKPLYVALAQRKEERR	K5(CMA/CML); Y8(Trp->Oxolactone)	1137.12	2	2.2748	41.6238	8657899	4601830	53.2		7660566	5200782	67.9		1.13636	↓	0.816		O22173	Polyadenylate-binding protein 4	2
GAANFTSQVIIMNHPGQIGNGYAPVLDCHTSHIAVK	K36(CMA/CML)	764.579	5	4.40479	29.0194													P0DH99	Elongation factor 1-alpha 1	28
GAANFTSQVIIMNHPGQIGNGYAPVLDCHTSHIAVK	K36(CMA/CML)	1273.63	3	4.08432	28.9934													P0DH99	Elongation factor 1-alpha 1	28
VSRLSYRSLSLVCKR	R3(Glarg); Y6(Oxidation); C13(Carbamidomethyl); K14(CMA/CML)	969.52	2	2.23061	28.5396													O22698	Putative F-box/kelch-repeat protein At1g60570	2
FLRSKVEGAIESR	R3(Glarg); K5(CMA/CML)	795.413	2	2.23451	21.9683	4596932	1049420	22.8		2786460	192536	6.9		1.63934	↓	0.105		O64517	Metacaspase-4	5
EKAMRMLMEMK	K2(CMA/CML); M6(Dioxidation)	744.333	2	2.46232	20.4585	437541	186247	42.6		180306	64785	35.9		2.43902	↓	0.087		O64705	Pentatricopeptide repeat-containing protein At2g34400	3
KCIERCHSKTLR	K1(CMA/CML); C2(Carbamidomethyl)	794.906	2	2.29747	33.6127	615561	113884	18.5		701956	139088	19.8		1.14	↑	0.452		O64728	Protein STICHEL	2
FSISWSRIFPHGKK	R7(MGH); K13(CMA/CML)	901.464	2	2.28337	37.6889	1348651	296524	22		1564973	273962	17.5		1.16	↑	0.406		O82772	Probable inactive beta-glucosidase 25	2
MEKQDQTSREEILK	R9(CEA/CEL); K14(CMA/CML)	932.949	2	2.69572	25.7398	4398863	2619838	59.6		5711689	1478222	25.9		1.3	↑	0.492		P0CB16	Putative disease resistance protein At4g19050	3
LPLFGCTDSAQVLKEVEECKK	C6(Carbamidomethyl); C19(Dioxidation); K21(CMA/CML)	621.8	4	4.72518	30.5767													P10795;P10796	Ribulose bisphosphate carboxylase small chain 1A, chloroplastic	28
LPLFGCTDSAQVLKEVEECKK	C6(Carbamidomethyl); C19(Dioxidation); K20(CMA/CML)	828.734	3	4.50276	30.381													P10795;P10796;P10797	Ribulose bisphosphate carboxylase small chain 1A, chloroplastic	28
VMDQNNVVACK	K11(CMA/CML)	639.795	2	2.74215	15.8857	91555	59975	65.5		213801	28015	13.1		2.34	↑	0.081		P28493	Pathogenesis-related protein 5	4
KHTGPGILSMANAGANTNGSQFFICTVK	K28(CMA/CML)	974.815	3	4.87732	29.7143	96216	57751	60		105055	119702	113.9		1.09	↑	0.915		P34790	Peptidyl-prolyl cis-trans isomerase CYP18-3	6
HTGPGILSMANAGPNTNGSQFFICTVK	M9(Oxidation); K27(CMA/CML)	946.116	3	4.08945	28.7209	2337140	1383537	59.2		3056409	693775	22.7		1.31	↑	0.466		P34791	Peptidyl-prolyl cis-trans isomerase CYP20-3, chloroplastic	13
HTGPGILSMANAGPNTNGSQFFICTVK	K27(CMA/CML)	940.791	3	5.49339	31.2324	3420890	2073683	60.6		4311294	844748	19.6		1.26	↑	0.529		P34791	Peptidyl-prolyl cis-trans isomerase CYP20-3, chloroplastic	13
HTGPGILSMANAGPNTNGSQFFICTVK	M9(Oxidation); K27(CMA/CML)	946.122	3	4.27485	28.8886													P34791	Peptidyl-prolyl cis-trans isomerase CYP20-3, chloroplastic	13
GGADLGNGDTTCDSYTLWQK	K20(CMA/CML)	1080.47	2	2.27878	26.4694	7568294	4176080	55.2		8550693	4393828	51.4		1.13	↑	0.793		P37702	Myrosinase 1	32
QSLVNGGGIIETCFWPGK	K18(CMA/CML)	982.479	2	2.33901	32.4438	1308541	227355	17.4		1114683	243580	21.9		1.17647	↓	0.371		P38418	Lipoxygenase 2, chloroplastic	39
IIYGGSVNGGNCK	K13(CMA/CML)	670.319	2	2.75116	17.3012	160390	92309	57.6		175118	37745	21.6		1.09	↑	0.85		P48491	Triosephosphate isomerase, cytosolic	12
KWLAKNVSADVAATTR	K1(CMA/CML); W2(Oxidation)	902.979	2	2.29494	30.0949	783407	286535	36.6		465922	70724	15.2		1.69492	↓	0.136		P48491	Triosephosphate isomerase, cytosolic	12
ACPTDVLEMIPWDGCK	C2(Carbamidomethyl); C15(Dioxidation); K16(CMA/CML)	962.903	2	2.31447	36.4332	307619	221454	72		31093	7248	23.3		10	↓	0.193		P62090	Photosystem I iron-sulfur center	9
HTGPGILSMANAGANTNGSQFFICTEK	K27(CMA/CML)	942.104	3	3.90915	30.2309	828346	391372	47.2		1252622	788873	63		1.51	↑	0.451		Q38900	Peptidyl-prolyl cis-trans isomerase CYP19-1	8
KYAQVCVTMPTAK	K13(CMA/CML)	749.377	2	2.33149	20.6521	4239851	1342676	31.7		3456546	2742368	79.3		1.21951	↓	0.741		Q39195	Photosystem II 5 kDa protein, chloroplastic	2
AATSDTLTAPYNDIAAVEK	K19(CMA/CML)	1004.99	2	2.87464	27.5715	2323486	446998	19.2		2169558	942407	43.4		1.07527	↓	0.811		Q42522	Glutamate-1-semialdehyde 2,1-aminomutase 2, chloroplastic	10
ITEQAGVVLTLDPKPIEGDWNGAGCHTNYSTK	K32(CMA/CML)	868.922	4	4.95991	28.6886													Q43127	Glutamine synthetase, chloroplastic/mitochondrial	30
IHFMLSSYAPVISAAK	K16(CMA/CML)	896.969	2	2.83826	30.1854	651836	322606	49.5		275537	146839	53.3		2.38095	↓	0.14		Q56WH1	Tubulin alpha-3 chain	12
KDPLESMDSGILVTEK	K1(CMA/CML); M7(Dioxidation)	926.453	2	2.36894	29.4658	2997132	752774	25.1		3113080	347606	11.2		1.04	↑	0.821		Q5XF33	Magnesium-chelatase subunit ChlI-2, chloroplastic	6
AIYIRQEAPATCCIWFTCK	Y3(Trp->Oxolactone); C18(Oxidation); K19(CMA/CML)	1153.03	2	2.23724	30.8809													Q683D5	U-box domain-containing protein 37	2
REKEEGIKPDPK	K3(CMA/CML); K8(CEA/CEL)	778.395	2	2.23521	28.3953													Q7PC84	ABC transporter G family member 39	2
TKAACPVPFDEAKLWK	K2(CMA/CML); W15(Trp->Oxolactone)	938.474	2	2.70773	34.9197	10963089	11797004	107.6		12747294	5873855	46.1		1.16	↑	0.826		Q7X9I4	Endoplasmic reticulum oxidoreductin-2	2
ALREAMCFMMDPQSGKK	C7(Oxidation); M10(Oxidation); K16(CMA/CML)	1016.94	2	2.22529	31.3727	836550	158658	19		1186917	144853	12.2		1.42	↑	0.048		Q8L778	Cellulose synthase A catalytic subunit 5 [UDP-forming]	2
VTMGPKGRNVIIEQSWGAPK	M3(Oxidation); R8(CEA/CEL); K20(CMA/CML)	1157.59	2	2.29626	29.8901													Q8L7B5	Chaperonin CPN60-like 1, mitochondrial	7
IIDVTYTEGSNDKKWSSR	Y6(Trp->Oxolactone); K14(CMA/CML)	1086.02	2	2.21877	28.0252	764749	244540	32		610200	96489	15.8		1.25	↓	0.366		Q8L840	ATP-dependent DNA helicase Q-like 4A	2
SLNALLFACLVAKDYKEAKR	C9(Carbamidomethyl); Y15(Oxidation); K19(CMA/CML)	1192.63	2	2.25712	37.1998	995372	363147	36.5		976608	418933	42.9		1.02041	↓	0.956		Q8LE47	Pentatricopeptide repeat-containing protein At1g61870, mitochondrial	2
DEDLRILTEVCRIKPK	R5(CMA/CML); C11(Carbamidomethyl); K14(CMA/CML)	1051.05	2	2.3272	32.9994	641531	334592	52.2		227215	57523	25.3		2.85714	↓	0.198		Q8LFV1	UPF0725 protein At4g29550	3
KLGEEANQALDLIHKEVTSHK	K1(CMA/CML)	1209.64	2	2.32532	24.4781	185209	174965	94.5		24877	4484	18		7.69231	↓	0.307		Q8LNZ2	Kinesin-like protein KIN-7B	3
DMAKDANSKFENPILK	K4(CMA/CML)	939.967	2	2.41986	29.8894	324251	352891	108.8		281185	213730	76		1.14943	↓	0.865		Q8RX72	Leucine aminopeptidase 2, chloroplastic	2
IENDLSTLKQKQK	K9(CMA/CML); K11(CEA/CEL)	837.951	2	2.46795	17.0192													Q8VYJ7	Chaperone protein ClpB4, mitochondrial	3
VFDKAIESRLDR	K4(CMA/CML)	753.894	2	2.39108	31.4115	862177	473783	55		703660	222604	31.6		1.21951	↓	0.628		Q8VYV7	K(+) efflux antiporter 2, chloroplastic	2
FLEYLDKGR	K7(CMA/CML)	599.806	2	2.34969	22.6328	3903211	293724	7.5		4236653	1470644	34.7		1.09	↑	0.72		Q8W585	ATP-dependent zinc metalloprotease FTSH 8, chloroplastic	15
DLKPENLLLDANGALK	K3(CMA/CML); K16(CEA/CEL)	927.493	2	2.37858	31.848	62839	48835	77.7		32118	13848	43.1		1.96078	↓	0.354		Q93VD3	CBL-interacting serine/threonine-protein kinase 23	2
GILAMDESNATCGK	K14(CMA/CML)	734.328	2	2.81411	22.2437	518366	347904	67.1		904035	179820	19.9		1.74	↑	0.163		Q944G9	Probable fructose-bisphosphate aldolase 2, chloroplastic	30
YYGGNEYIDMAETLCQKR	K17(CMA/CML)	1106.5	2	3.16991	27.8112													Q94C74	Serine hydroxymethyltransferase 2, mitochondrial	15
LVQISKKDHCCEAMKK	K7(CMA/CML); C10(Trioxidation); C11(Oxidation)	991.977	2	2.62963	28.633	241379	129767	53.8		236304	19430	8.2		1.02041	↓	0.95		Q94F87	DNA (cytosine-5)-methyltransferase CMT2	2
LSHVGPGVLSMANAGPNTNGSQFFICTIK	K29(CMA/CML)	1006.83	3	4.57692	31.444													Q9ASS6	Photosynthetic NDH subunit of lumenal location 5, chloroplastic	3
FEGDKGVKLMQLAR	K5(CEA/CEL); K8(CMA/CML); M10(Oxidation)	869.438	2	2.32238	25.2157	3242101	517926	16		3940038	2047797	52		1.22	↑	0.598		Q9C5P7	Protein transport Sec1a	2
CQIELRDIQDEQLKTR	C1(Oxidation); R6(CEA/CEL); K14(CMA/CML)	1067.53	2	2.57593	22.9928	913103	260617	28.5		854804	426429	49.9		1.06383	↓	0.85		Q9CAV6	Serine/threonine-protein kinase WNK1	2
CSLKPLHWVKKTR	K4(CMA/CML); W8(Trp->Kynurenin); K11(CMA/CML)	858.471	2	2.21636	25.1674	6991009	3622402	51.8		5592432	2137666	38.2		1.25	↓	0.596		Q9FF14	Formin-like protein 19	2
MAKADKKPAEKKPAEK	K3(CMA/CML); K11(CEA/CEL)	950.509	2	2.33457	27.6721	38559141	9813927	25.5		45365725	20542500	45.3		1.18	↑	0.632		Q9FFC0	Histone H2B.10	4
EIFSEDTKPELALWKR	K8(CMA/CML); W14(Trioxidation)	1034.51	2	2.27841	26.4264	1123577	538422	47.9		1362675	1050575	77.1		1.21	↑	0.743		Q9FM86	Probable ADP,ATP carrier protein At5g56450	2
AVLCGVNYKGKSYSLKGCISDAK	C4(Oxidation); K11(CMA/CML); K23(CEA/CEL)	1275.62	2	2.23503	40.5681													Q9FMG1	Metacaspase-3	2
SQPEFARRSGAGGEIRASK	R16(CEA/CEL); K19(CMA/CML)	1067.53	2	2.20239	22.9711	913103	260617	28.5		854804	426429	49.9		1.06383	↓	0.85		Q9FNM7	DEAD-box ATP-dependent RNA helicase 26	5
KDWEMKEANLVNYVK	K1(CMA/CML); W3(Oxidation)	970.973	2	2.25176	28.3024	600105	199172	33.2		913856	403464	44.1		1.52	↑	0.294		Q9LFE4	WEB family protein At5g16730, chloroplastic	2
KDWEMKEANLVNYVKK	W3(Oxidation); K6(CMA/CML); Y13(Trp->Oxolactone)	1042.01	2	2.3193	29.3544	560214	297795	53.2		469720	96523	20.5		1.19048	↓	0.643		Q9LFE4	WEB family protein At5g16730, chloroplastic	2
MKAKPVLDWSIRK	K2(CMA/CML); R12(CEA/CEL)	851.475	2	2.27497	22.9297	1646143	666954	40.5		1782438	995913	55.9		1.08	↑	0.853		Q9LFS4	Protein NSP-INTERACTING KINASE 1	2
LNARLKADLTDK	R4(CMA/CML); K6(CMA/CML)	737.401	2	2.22291	27.0781	6076433	4083067	67.2		7335582	3014138	41.1		1.21	↑	0.69		Q9LHE5	Mitochondrial import receptor subunit TOM40-1	2
NKLYGLVQCTRDLK	K2(CMA/CML); C9(Dioxidation); R11(CMA/CML)	899.961	2	2.27405	26.6328													Q9LRJ9	Cysteine-rich repeat secretory protein 38	3
YNGNNVDLGTACGK	K14(CMA/CML)	742.328	2	2.43167	18.3672	63312	14334	22.6		34384	7846	22.8		1.85185	↓	0.129		Q9LSA3	60S ribosomal protein L30-3	2
ISACSKKVLR	K6(CEA/CEL); K7(CMA/CML)	617.85	2	2.23005	18.2696	1373016	275116	20		576722	144411	25		2.38095	↓	0.068		Q9LUA2	Ethylene-responsive transcription factor ERF119	2
KHFDTAEKEYLDMLLR	K8(CMA/CML); R16(Glarg)	1054	2	2.5199	32.022													Q9LUP9	Putative F-box protein At3g17480	2
GRENNKSPERIIR	K6(CMA/CML); R10(CMA/CML)	842.945	2	2.40392	21.2553	127371724	168641150	132.4		56881124	32426003	57		2.22222	↓	0.516		Q9LX14	Protein UPSTREAM OF FLC	2
SKKGNQKVYYSVLVK	K2(CEA/CEL); K7(CMA/CML); Y10(Oxidation)	944.018	2	2.38171	41.7668	1060830	728055	68.6		826893	540897	65.4		1.28205	↓	0.678		Q9LXT9	Callose synthase 3	2
LLHHKELESRVRTAR	K5(CMA/CML); R12(Glarg)	972.028	2	2.64464	29.5562	1051568	882330	83.9		852832	267546	31.4		1.23457	↓	0.728		Q9MAK9	26S protease regulatory subunit S10B homolog B	4
NLKDWDLIVK	K3(CMA/CML); W5(Oxidation)	659.355	2	2.22022	19.9692													Q9SAK2	Ent-kaur-16-ene synthase, chloroplastic	2
EEEEEKEEEIKVKGVEK	K6(CMA/CML); K11(CEA/CEL)	1096.02	2	2.25343	28.0538	3946562	1799515	45.6		4326668	1303610	30.1		1.1	↑	0.782		Q9SFG6	Protein FANTASTIC FOUR 4	2
KGTITGKFVPILCGSAFKNK	K1(CMA/CML); C13(Dioxidation); K18(CMA/CML)	1129.11	2	2.28953	46.1465	1208310	294819	24.4		854996	570447	66.7		1.40845	↓	0.395		Q9SI75	Elongation factor G, chloroplastic	16
ELKDEILEVAGKIYK	K12(CMA/CML)	903.492	2	2.35804	30.722	35958169	11686576	32.5		33509820	4551703	13.6		1.07527	↑	0.752		Q9SJE1	Magnesium-chelatase subunit ChlD, chloroplastic	2
FLKVSEASVSRNR	K3(CMA/CML)	775.915	2	2.37829	31.2185													Q9SKZ1	Transcription factor Pur-alpha 1	3
VSKEDHVAEALDKLR	K3(CMA/CML)	884.469	2	2.3275	32.43	1695405	426801	25.2		1132052	166524	14.7		1.49254	↓	0.1		Q9SRQ3	Peroxisome biogenesis protein 19-1	2
KNGEMEKALEFYK	K7(CEA/CEL); K13(CMA/CML)	858.919	2	2.20527	20.3355	1037951	58233	5.6		576026	434236	75.4		1.81818	↓	0.142		Q9SV46	Pentatricopeptide repeat-containing protein At3g54980, mitochondrial	2
EAYDLFYKLKFKR	Y7(Oxidation); K10(CMA/CML); K12(CEA/CEL)	933.986	2	2.22902	35.9571	1432104	140540	9.8		1204630	226920	18.8		1.19048	↓	0.214		Q9SZ20	Pentatricopeptide repeat-containing protein At4g26800	2
TKKQDQSSELVNDLK	K2(CMA/CML)	895.966	2	2.73575	31.2108													Q9FFU1	CRS2-associated factor 2, mitochondrial	2
NLSEEKKAPYDQMAKK	K6(CMA/CML); K7(CMA/CML)	998.48	2	2.23411	27.7651													Q9T012	High mobility group B protein 13	3
GKHRTGCLVGCLRK	K2(CMA/CML); C7(Carbamidomethyl)	821.939	2	2.22135	29.8632	1403055	1979538	141.1		2461296	3221659	130.9		1.75	↑	0.67		Q9ZVN4	Probable tyrosine-protein phosphatase At1g05000	2
	Total common CML=88

## Sheet: Pyr
Peptide Sequence	Modifications	m/z	z	XCorr	tR	Control				Stress				Change				Protein annotation
						Average	SD	RSD		Average	SD	RSD		Value (fold)	Direction	p-value		Accession Number	Protein Name	No of peptides identified per protein
QIDWIKAAKMLK	W4(Oxidation); K9(Pyrraline); M10(Oxidation)	792.931	2	2.29898	20.501	1037460	377653	36.4		535831	221139	41.3		1.92308	↓	0.198		O48771	Protein argonaute 6	3
WEPIKKLKEIATVR	W1(Oxidation); K5(Pyrraline); K6(Pyrraline)	972.028	2	2.28178	29.5562	1051568	882330	83.9		852832	267546	31.4		1.23457	↓	0.728		O82345	BAG family molecular chaperone regulator 6	2
AIIDKNARIGDNVK	K14(Pyrraline)	817.945	2	2.44685	21.9479	7178200	221805	3.1		7834940	3537082	45.1		1.09	↑	0.764		P55228	Glucose-1-phosphate adenylyltransferase small subunit, chloroplastic	12
REQNKKSDAAALLK	R1(TH-Argpyr); K5(Pyrraline)	912.482	2	2.40958	37.684	1140544	134823	11.8		1097989	560074	51		1.04167	↓	0.904		Q0WVL7	Golgin candidate 5	2
KQPWDAIMSGNVTVK	K1(Pyrraline); W4(Oxidation)	899.44	2	2.67628	22.6646	7468571	637491	8.5		5896289	2153311	36.5		1.26582	↓	0.292		Q6DR10	Protein trichome birefringence-like 43	2
MIVGDIKDSICR	M1(Oxidation); K7(Pyrraline); R12(Argpyr)	777.376	2	2.35128	28.2145													Q84M92	Actin-related protein 4	3
ACAVAKALEEGRQLHCLSMK	C2(Carbamidomethyl); C16(Oxidation); M19(Oxidation); K20(Pyrraline)	1178.07	2	2.26213	31.8431	1018417	479948	47.1		1115374	417885	37.5		1.1	↑	0.805		Q8LK93	Pentatricopeptide repeat-containing protein At2g02980, chloroplastic	2
ESDLLDMSEEAKAERWFK	M7(Oxidation); K18(Pyrraline)	1209.05	2	2.31979	24.2941	3612446	2034055	56.3		2787875	1836777	65.9		1.2987	↓	0.63		Q8S9K3	Zinc finger protein VAR3, chloroplastic	2
CLLNGLLGANAQKRK	C1(Oxidation); K13(Pyrraline); R14(Argpyr)	901.977	2	2.30432	38.9579	480052	178460	37.2		594281	60367	10.2		1.24	↓	0.353		Q93ZB2	Ent-kaurene oxidase, chloroplastic	2
KYDDAKRSALEALR	K1(Pyrraline); R7(TH-Argpyr)	944.471	2	2.20701	31.5437	765683	1163248	151.9		417987	175178	41.9		1.81818	↓	0.636		Q94F30	Ubiquitin-like-specific protease ESD4	2
EEKEIENLEKGSK	K10(Pyrraline)	820.898	2	2.32033	24.8493	14258087	1552473	10.9		10576452	6395064	60.5		1.35135	↓	0.387		Q9FJL0	Structural maintenance of chromosomes protein 4	3
GYCKAGQTQKAMEKLR	Y2(Oxidation); C3(Carbamidomethyl); K4(Pyrraline)	996.979	2	2.36328	28.5679	479762	468135	97.6		647766	337978	52.2		1.35	↑	0.641		Q9LR67	Pentatricopeptide repeat-containing protein At1g03560, mitochondrial	2
KRPWGRWSAEIR	K1(Pyrraline); R6(TH-Argpyr); W7(Oxidation)	905.459	2	2.22711	25.8317	1942302	830006	42.7		2348432	930304	39.6		1.21	↑	0.603		Q9M8M5	Ethylene-responsive transcription factor ERF084	2
IATEELKDLGNNVMK	K7(Pyrraline); M14(Oxidation)	899.956	2	2.4187	27.2727	953520	258215	27.1		921374	354083	38.4		1.03093	↓	0.905		Q9SSR8	Probable disease resistance protein At1g52660	3
SRGVWGKSGKLGR	K7(Pyrraline); K10(Pyrraline)	802.42	2	2.25327	19.8571	1323861	1040856	78.6		789495	766087	97		1.66667	↓	0.513		Q9SX85	Exocyst complex component SEC3A	2
	Total common pyrraline=17

## Sheet: CEA
Peptide Sequence	Modifications	m/z	z	XCorr	tR	Control				Stress				Change				Protein annotation
						Average	SD	RSD		Average	SD	RSD		Value (fold)	Direction	p-value		Accession Number	Protein Name	No of peptides identified per protein
RDRHSKICTAQGPR	C8(Oxidation); R14(CEA/CEL)	856.932	2	2.32873	24.94													A0AQW4	Transcription factor TCP12	3
LSKMGASDELTEQQAR	R16(CEA/CEL)	918.446	2	2.36689	19.1646													O65421	Vacuolar protein sorting-associated protein 28 homolog 1	2
MEKQDQTSREEILK	R9(CEA/CEL); K14(CMA/CML)	932.949	2	2.69572	25.7398	4398863	2619838	59.6		5711689	1478222	25.9		1.3	↑	0.492		P0CB16	Putative disease resistance protein At4g19050	3
QDQISEQRVRR	R8(CEA/CEL)	743.89	2	2.3728	27.3474													P93008	DEAD-box ATP-dependent RNA helicase 21	2
ETDENQPDVIELNNRKIKMR	R15(CEA/CEL); M19(Oxidation); R20(Glarg)	1285.62	2	2.31202	29.6707	536774	360138	67.1		496292	261980	52.8		1.08696	↓	0.902		Q6R0H1	Protein LHY	2
CSQTIAAKELRLGLVTR	C1(Carbamidomethyl); K8(CEA/CEL); R17(CEA/CEL)	1030.57	2	2.37888	43.0284	1478061	457502	31		2401181	1080189	45		1.62	↓	0.245		Q84JE8	Polynucleotide 3'-phosphatase ZDP	2
DQRENSKPVDQQLWPGASR	R3(CEA/CEL); K7(CEA/CEL)	1178.08	2	2.30825	31.9286	1067870	526492	49.3		1169415	500578	42.8		1.1	↑	0.821		Q8GXD9	Protein SNOWY COTYLEDON 3	2
SFRGPGMAEGLKILEK	R3(CEA/CEL); M7(Oxidation)	910.988	2	2.45321	38.6854													Q9AV97	2-dehydro-3-deoxyphosphooctonate aldolase 1	2
VEKMRAQLR	R5(CEA/CEL)	601.833	2	2.31863	29.1351													Q9BN21	CLAVATA3/ESR (CLE)-related protein 1	2
RTDDIKLELDDERR	R1(CEA/CEL); R13(Glarg)	943.46	2	2.21693	23.6683	1162810	125039	10.8		1461213	1223649	83.7		1.26	↑	0.696		Q9C895	E3 ubiquitin-protein ligase BRE1-like 2	2
CQIELRDIQDEQLKTR	C1(Oxidation); R6(CEA/CEL); K14(CMA/CML)	1067.53	2	2.57593	22.9928	913103	260617	28.5		854804	426429	49.9		1.06383	↓	0.85		Q9CAV6	Serine/threonine-protein kinase WNK1	2
MGCEVSKLSALCCVSESGR	C13(Carbamidomethyl); R19(CEA/CEL)	1044.46	2	2.26538	26.2032													Q9FHD7	Probable serine/threonine-protein kinase At5g41260	2
DGKFRMVSNDER	K3(CEA/CEL); R5(CEA/CEL); M6(Oxidation)	807.372	2	2.29039	17.2751	256479	189621	73.9		1200576	309873	25.8		4.68	↑	0.067		Q9FIM2	ATP-dependent zinc metalloprotease FTSH 9, chloroplastic	2
SQPEFARRSGAGGEIRASK	R16(CEA/CEL); K19(CMA/CML)	1067.53	2	2.20239	22.9711	913103	260617	28.5		854804	426429	49.9		1.06383	↓	0.85		Q9FNM7	DEAD-box ATP-dependent RNA helicase 26	5
MLQARELLK	M1(Oxidation); R5(CEA/CEL); K9(CEA/CEL)	631.343	2	2.21	25.8957	1811209	640229	35.3		1382033	354874	25.7		1.31579	↓	0.367		Q9LER0	Pentatricopeptide repeat-containing protein At5g14770, mitochondrial	4
MKAKPVLDWSIRK	K2(CMA/CML); R12(CEA/CEL)	851.475	2	2.27497	22.9297	1646143	666954	40.5		1782438	995913	55.9		1.08	↑	0.853		Q9LFS4	Protein NSP-INTERACTING KINASE 1	2
LIGAWCRVNNVRKAR	C6(Carbamidomethyl); R7(CEA/CEL); R12(CMA/CML)	972.025	2	2.25782	29.3694													Q9LMH5	Putative pentatricopeptide repeat-containing protein At1g13800	2
AMERSKWTLMSFHK	R4(CEA/CEL); W7(Oxidation); M10(Oxidation)	928.444	2	2.70279	33.4024	2652142	872326	32.9		2683569	990286	36.9		1.01	↑	0.969		Q9SGP2	Receptor-like protein kinase HSL1	2
ACCHAYRGEGKKAVDCLR	C3(Oxidation); R7(Glarg); C16(Carbamidomethyl); R18(CEA/CEL)	1083	2	2.2044	23.1677	525407	329325	62.7		385820	156747	40.6		1.36986	↓	0.544		Q9SRY4	Protein LOW PSII ACCUMULATION 1, chloroplastic	2
RTSSGRYVSLSR	R1(MGH); R6(CEA/CEL)	747.889	2	2.25718	34.3763	495459	140765	28.4		529190	28787	5.4		1.07	↑	0.705		Q9SZL9	Cellulose synthase-like protein D4	2
YIYSRLDEWSK	Y3(Oxidation); R5(CEA/CEL)	774.379	2	2.43547	21.3333	857097	117197	13.7		489477	78854	16.1		1.75439	↓	0.011		Q9ZPI5	Peroxisomal fatty acid beta-oxidation multifunctional protein MFP2	2
QFLVASVSRLSSASPGR	R9(CEA/CEL)	917.494	2	2.48612	26.8258													Q9ZPY7	Exportin-2	3
	Total common CEA=22

## Sheet: MG-H
Peptide Sequence	Modifications	m/z	z	XCorr	tR	Control				Stress				Change				Protein annotation
						Average	SD	RSD		Average	SD	RSD		Value (fold)	Direction	p-value		Accession Number	Protein Name	No of peptides identified per protein
NKTQSQDYLKGTQTR	R15(MGH)	911.456	2	2.28271	27.0439	882271	561403	63.6		792226	407162	51.4		1.11111	↓	0.833		F4IRQ5	tRNA(His) guanylyltransferase 1	3
FADWQRVRMQETSK	R6(MGH); R8(Glarg)	938.436	2	2.45581	28.9552	2274736	1043121	45.9		2675755	1074729	40.2		1.18	↑	0.667		F4KAB8	DNA replication licensing factor MCM6	2
ELYLPGLREYVK	Y3(Oxidation); R8(MGH); Y10(Trp->Oxolactone)	782.411	2	2.3973	25.8042	6822825	2884988	42.3		8990711	4512055	50.2		1.32	↑	0.522		O65902	Cyclase-associated protein 1	3
SCDYGDSAKRNALIAIR	R10(MGH)	953.982	2	2.30155	21.9269	582100	91586	15.7		367353	265517	72.3		1.5873	↓	0.256		O80742	U-box domain-containing protein 19	2
LTEQNIMSCQRAYVTPSK	M7(Oxidation); C9(Dioxidation); R11(MGH)	1086	2	2.22257	30.2001	295154	381758	129.3		265087	169657	64		1.11111	↓	0.907		O82504	RNA-dependent RNA polymerase 2	3
FSISWSRIFPHGKK	R7(MGH); K13(CMA/CML)	901.464	2	2.28337	37.6889	1348651	296524	22		1564973	273962	17.5		1.16	↑	0.406		O82772	Probable inactive beta-glucosidase 25	2
CKPRDIITVKDEQNSR	C1(Trioxidation); R4(MGH); R16(MGH)	1029.49	2	2.3162	23.0206	1113455	166847	15		847894	305390	36		1.31579	↓	0.257		P56799	30S ribosomal protein S4, chloroplastic	3
AGCLADARKGFDCLQER	C3(Carbamidomethyl); R8(MGH); C13(Trioxidation)	1006.46	2	2.44419	29.3008	4002533	2254309	56.3		4905558	4771490	97.3		1.23	↑	0.782		P93005	Pentatricopeptide repeat-containing protein At2g33680	2
NTTNLERKCTCGR	R7(MGH); R13(Glarg)	795.362	2	2.61648	27.4984													Q0WNY5	Wall-associated receptor kinase-like 18	2
SIDTFGQRTSQYRGVTR	R8(CMA/CML); Y12(Oxidation); R13(MGH)	1050.51	2	2.22678	28.9862	1632728	628019	38.5		2032936	573854	28.2		1.25	↑	0.461		Q38914	AP2-like ethylene-responsive transcription factor ANT	3
HFILDECDKMLESLDMRR	R17(MGH)	1153.03	2	2.73902	31.0007	383122	86952	22.7		487564	60467	12.4		1.27	↑	0.244		Q56XG6	DEAD-box ATP-dependent RNA helicase 15	3
HFILDECDKMLESLDMRR	R18(MGH)	1153.03	2	2.56581	30.8809	383122	86952	22.7		487564	60467	12.4		1.27	↑	0.244		Q56XG6	DEAD-box ATP-dependent RNA helicase 15	3
RICVMCLVRDSAPIETCER	C3(Oxidation); C17(Carbamidomethyl); R19(MGH)	1161.04	2	2.20258	32.6891	407389	135795	33.3		501508	221901	44.2		1.23	↑	0.565		Q6F6B5	Protein ACCUMULATION AND REPLICATION OF CHLOROPLASTS 3	3
RWSPILEMQYRGGLFK	R1(MGH); W2(Oxidation)	1026.03	2	2.22125	25.6016	1008543	105046	10.4		1487117	741856	49.9		1.47	↑	0.331		Q6F6B5	Protein ACCUMULATION AND REPLICATION OF CHLOROPLASTS 3	3
NPVRCRIIWITLR	R4(MGH); C5(Oxidation); R6(Glarg)	875.479	2	2.20069	30.9296	502132	265370	52.8		569638	102744	18		1.13	↑	0.702		Q7XZU0	Probable phosphoinositide phosphatase SAC9	3
SLTKIMQRGMYESR	R8(MGH); M10(Oxidation); Y11(Trp->Oxolactone)	892.435	2	2.44776	24.5416	2515867	1102597	43.8		2253564	1853836	82.3		1.11111	↓	0.843		Q84TG3	E3 ubiquitin-protein ligase PUB23	2
EQNITIRSSGGLSDDEINRMVK	R19(MGH); K22(CEA/CEL)	1294.64	2	2.81096	26.6534	1321883	1661408	125.7		733319	708412	96.6		1.81818	↓	0.603		Q8GUM2	Heat shock 70 kDa protein 9, mitochondrial	3
EEEKIAREEAWK	R7(MGH)	786.382	2	2.22755	25.798	3803952	1481108	38.9		3395831	1622631	47.8		1.1236	↓	0.764		Q8H181	Trihelix transcription factor GTL2	2
KVEARITGRNR	R9(CMA/CML); R11(MGH)	706.392	2	2.49307	25.2259	5297847	1810377	34.2		4780960	2195338	45.9		1.11111	↓	0.769		Q8LPS6	Pentatricopeptide repeat-containing protein At1g02150	2
VYPREMRYSVNGQWR	Y2(Oxidation); R7(MGH); W14(Trioxidation)	1029.97	2	2.23927	25.8766	170200	129218	75.9		357078	149861	42		2.1	↑	0.177		Q8RVL2	Calpain-type cysteine protease DEK1	2
GKLMEVACRMMGSRFIPCQ	M4(Oxidation); R9(MGH); R14(MGH); C18(Carbamidomethyl)	1169.55	2	2.25665	34.0956	542894	92490	17		580998	487758	84		1.07	↑	0.901		Q8RWC5	Fasciclin-like arabinogalactan protein 16	2
QIEVWFQNR	R9(MGH)	637.318	2	2.33446	20.2483													Q8S9N6	Homeobox-leucine zipper protein ATHB-17	2
MYRVLSKLSSSIGSSTSRK	M1(Oxidation); Y2(Trp->Oxolactone); R18(MGH)	1086.05	2	2.34756	28.6039	1724636	537786	31.2		1080665	717487	66.4		1.5873	↓	0.281		Q93ZM7	Chaperonin CPN60-like 2, mitochondrial	3
YRQIKAATAAEKPLAR	R2(MGH); K12(CEA/CEL)	957.03	2	2.25067	39.4456	1005087	798240	79.4		1236523	1367760	110.6		1.23	↑	0.813		Q94BM7	Protein SPA1-RELATED 4	2
MDKGSLGRYALSRLVNMR	R8(MGH); Y9(Trp->Oxolactone); R18(MGH)	1095.05	2	2.4403	30.83	694862	138954	20		456775	48200	10.6		1.51515	↓	0.049		Q94F87	DNA (cytosine-5)-methyltransferase CMT2	2
TLSSPSASASLRSGFARR	R17(CMA/CML); R18(MGH)	981.996	2	2.22978	25.9995													Q96291	2-Cys peroxiredoxin BAS1, chloroplastic	14
EADRLFWSLR	R4(MGH); R10(CMA/CML)	702.847	2	2.37318	23.4769	4015373	569224	14.2		4712613	1423858	30.2		1.17	↑	0.475		Q9FLD8	Pentatricopeptide repeat-containing protein At5g39980, chloroplastic	2
ELIERHCGGVR	R5(MGH); C7(Carbamidomethyl); R11(CMA/CML)	719.348	2	2.23046	24.6987	152564	47573	31.2		60860	27750	45.6		2.5	↓	0.04		Q9FNN5	NADH dehydrogenase [ubiquinone] flavoprotein 1, mitochondrial	3
TNRATEAGYWKATGK	R3(MGH); Y9(Oxidation)	862.42	2	2.23027	24.9506	1989771	317333	15.9		1636342	710198	43.4		1.21951	↓	0.475		Q9FRV4	Protein CUP-SHAPED COTYLEDON 1	2
RSCFGLFNVTSRGGGKTK	C3(Carbamidomethyl); R12(MGH); K16(CEA/CEL)	1049.54	2	2.2525	31.9645	1933902	758002	39.2		1189651	1003474	84.4		1.6129	↓	0.363		Q9FXH6	Putative cyclic nucleotide-gated ion channel 8	3
GFVGYGDVHRFEQDLR	Y5(Oxidation); R10(CMA/CML); R16(MGH)	1011.97	2	2.23737	28.461	2409233	879323	36.5		2515374	850008	33.8		1.04	↑	0.888		Q9LDW3	Pumilio homolog 11	2
QQVTRMIASVQGMGSRK	R16(MGH)	966.002	2	2.28569	29.5554	1196095	525932	44		1173707	555144	47.3		1.02041	↓	0.962		Q9LEV0	Pentatricopeptide repeat-containing protein At5g14770, mitochondrial	4
KDWTLSWWDQFLILSR	W3(Trioxidation); W7(Oxidation); R16(MGH)	1106.55	2	2.27936	28.5521	4626442	6417352	138.7		2791555	1969822	70.6		1.66667	↓	0.661		Q9LK50	ABC transporter G family member 26	2
KKCEVNASTFNTIFR	R15(MGH)	906.459	2	2.37657	40.6051	331483	211112	63.7		195577	45548	23.3		1.69492	↓	0.337		Q9LN22	Pentatricopeptide repeat-containing protein At1g20300, mitochondrial	2
MDVLIMENLLFGRTVKR	M1(Dioxidation); M6(Dioxidation); R13(MGH)	1077.06	2	2.448	38.2261	5253174	1301887	24.8		5987966	3342177	55.8		1.14	↑	0.741		Q9LUM0	1-phosphatidylinositol-3-phosphate 5-kinase FAB1B	2
LINRLDYPISMMMK	R4(MGH); M13(Oxidation)	897.947	2	2.60508	36.9603	865556	470801	54.4		709456	385933	54.4		1.21951	↓	0.68		Q9LUP8	Putative F-box protein At3g17490	2
HAAVVLEGRCINVQSEDTR	R9(MGH); R19(MGH)	1103.05	2	2.2043	27.2072	1523884	435469	28.6		1314074	438233	33.3		1.16279	↓	0.588		Q9M322	Probable RNA polymerase II transcription factor B subunit 1-3	2
KVASWCKAVER	R11(MGH)	665.847	2	2.20701	23.0776	724178	435231	60.1		650911	189875	29.2		1.11111	↓	0.802		Q9M8L4	Glycerol kinase	2
DILMRYDRTLLVADPR	R5(MGH); R8(MGH)	1028.04	2	2.39383	23.9262	13020955	4557916	35		9892954	3927867	39.7		1.31579	↓	0.419		Q9M8X9	40S ribosomal protein S16-2	5
AGASAWGAILSGCRNR	W6(Oxidation); C13(Carbamidomethyl); R14(MGH)	858.921	2	2.24683	20.5842	1037026	59738	5.8		569554	429349	75.4		1.81818	↓	0.135		Q9SII7	Pentatricopeptide repeat-containing protein At2g17210	3
VKLCEEQQQMKRLDK	M10(Oxidation); K11(CEA/CEL); R12(MGH)	1009.5	2	2.24741	32.8159	28719276	3134193	10.9		25032683	1037708	4.1		1.14943	↓	0.125		Q9SSR8	Probable disease resistance protein At1g52660	3
RLADCAIGFGRNAVGGR	C5(Trioxidation); R11(MGH)	917.962	2	2.2202	30.9222													Q9SVQ6	Putative pectate lyase 14	2
RTSSGRYVSLSR	R1(MGH); R6(CEA/CEL)	747.889	2	2.25718	34.3763	495459	140765	28.4		529190	28787	5.4		1.07	↑	0.705		Q9SZL9	Cellulose synthase-like protein D4	2
LREAYRAVGQDLLK	R2(MGH); Y5(Oxidation)	851.473	2	2.22546	22.5837	1658481	680610	41		1787589	992904	55.5		1.08	↑	0.862		Q9T050	SPX domain-containing membrane protein At4g11810	5
ERGFYNVSLDGVYALALCRK	R19(MGH)	1164.59	2	2.54634	35.8936	56128	27240	48.5		109012	16893	15.5		1.94	↑	0.145		Q9XEC6	Cysteine-rich receptor-like protein kinase 36	2
SSYSRRSLR	Y3(Oxidation); R6(MGH); R9(MGH)	618.313	2	2.29102	25.5264													Q9XIL5	Pentatricopeptide repeat-containing protein At2g15820, chloroplastic	2
	Total common MG-H=52

## Sheet: CEL
Peptide Sequence	Modifications	m/z	z	XCorr	tR	Control				Stress				Change				Protein annotation
						Average	SD	RSD		Average	SD	RSD		Value (fold)	Direction	p-value		Accession Number	Protein Name	No of peptides identified per protein
SKIYFAMELVR	K2(CEA/CEL); M7(Oxidation)	722.876	2	2.29427	33.1783	2499177	1132663	45.3		2551010	752042	29.5		1.02	↑	0.951		O65554	CBL-interacting serine/threonine-protein kinase 6	2
RGGDDEKQPSVSKDLK	K7(CEA/CEL); K13(CMA/CML)	944.969	2	2.22039	29.8255													A8MS68	Dihydrolipoyl dehydrogenase 1, chloroplastic	2
YKVFVIDECHLLPSR	K2(CEA/CEL); C9(Oxidation)	953.982	2	2.61318	21.9269	582100	91586	15.7		367353	265517	72.3		1.5873	↓	0.256		F4HW65	Protein STICHEL-like 1	2
AATKSAILMNLESR	K4(CEA/CEL)	788.929	2	2.24972	37.3493	430644	86265	20		280871	52204	18.6		1.53846	↓	0.062		O04308	Probable mitochondrial-processing peptidase subunit alpha-2, chloroplastic/mitochondrial	3
MLKHMRVKATHR	K3(CEA/CEL); R12(Glarg)	810.435	2	2.23431	35.0582													O48771	Protein argonaute 6	3
GGNGRFQKTAAYGHFGR	K8(CEA/CEL)	948.458	2	2.40383	22.1408	10278558	6265299	61		6312391	2204411	34.9		1.63934	↓	0.487		P17562	S-adenosylmethionine synthase 2	7
HIPAIKHYFR	K6(CEA/CEL); Y8(Oxidation); R10(CMA/CML)	714.38	2	2.25894	29.8888	598434	239121	40		661502	223813	33.8		1.11	↑	0.755		Q39214	Disease resistance protein RPM1	2
WNPSKEIEYPGQVLR	W1(Oxidation); K5(CEA/CEL)	952.475	2	2.57081	27.3393	1031901	680481	65.9		1621368	1054050	65		1.57	↑	0.461		Q42029	Oxygen-evolving enhancer protein 2-1, chloroplastic	18
GPAKFRSLDYGER	K4(CEA/CEL); R6(CMA/CML)	813.399	2	2.20032	16.1204													Q4PSL7	60S ribosomal protein L8-2	5
GHYTEGAELIDSVLDVVRK	Y3(Oxidation); K19(CEA/CEL)	1095.05	2	2.24622	31.0434	802695	264932	33		459419	44660	9.7		1.75439	↓	0.091		Q56YW9;P29517	Tubulin beta-2 chain	17
REKEEGIKPDPK	K3(CMA/CML); K8(CEA/CEL)	778.395	2	2.23521	28.3953													Q7PC84	ABC transporter G family member 39	2
CSQTIAAKELRLGLVTR	C1(Carbamidomethyl); K8(CEA/CEL); R17(CEA/CEL)	1030.57	2	2.37888	43.0284	1478061	457502	31		2401181	1080189	45		1.62	↓	0.245		Q84JE8	Polynucleotide 3'-phosphatase ZDP	2
EQNITIRSSGGLSDDEINRMVK	R19(MGH); K22(CEA/CEL)	1294.64	2	2.81096	26.6534	1321883	1661408	125.7		733319	708412	96.6		1.81818	↓	0.603		Q8GUM2	Heat shock 70 kDa protein 9, mitochondrial	3
DQRENSKPVDQQLWPGASR	R3(CEA/CEL); K7(CEA/CEL)	1178.08	2	2.30825	31.9286	1067870	526492	49.3		1169415	500578	42.8		1.1	↑	0.821		Q8GXD9	Protein SNOWY COTYLEDON 3	2
SLKQSIPCLNDCSVIGQR	K3(CEA/CEL); C8(Oxidation); R18(Glarg)	1045.01	2	2.2662	34.4043													Q8L6Z7	Exonuclease 1	2
FFSEGRAIGAASVVHATGK	K19(CEA/CEL)	989.007	2	2.21383	31.5156	1662583	215845	13		1283648	395211	30.8		1.2987	↓	0.219		Q8LAH8	Nucleoside diphosphate kinase IV, chloroplastic/mitochondrial	2
IENDLSTLKQKQK	K9(CMA/CML); K11(CEA/CEL)	837.951	2	2.46795	17.0192													Q8VYJ7	Chaperone protein ClpB4, mitochondrial	3
DLKPENLLLDANGALK	K3(CMA/CML); K16(CEA/CEL)	927.493	2	2.37858	31.848	62839	48835	77.7		32118	13848	43.1		1.96078	↓	0.354		Q93VD3	CBL-interacting serine/threonine-protein kinase 23	2
LLKEEFRSIDDFRAK	K3(CEA/CEL)	970.013	2	2.2225	29.1994	17707179	2892428	16.3		19650303	4994428	25.4		1.11	↑	0.591		Q940X9	La-related protein 1A	2
YRQIKAATAAEKPLAR	R2(MGH); K12(CEA/CEL)	957.03	2	2.25067	39.4456	1005087	798240	79.4		1236523	1367760	110.6		1.23	↑	0.813		Q94BM7	Protein SPA1-RELATED 4	2
FEGDKGVKLMQLAR	K5(CEA/CEL); K8(CMA/CML); M10(Oxidation)	869.438	2	2.32238	25.2157	3242101	517926	16		3940038	2047797	52		1.22	↑	0.598		Q9C5P7	Protein transport Sec1a	2
RCVKQMVAAAK	R1(Glarg); C2(Oxidation); K4(CEA/CEL)	666.839	2	2.20247	17.5857													Q9C6I4	Gibberellin 2-beta-dioxygenase 7	2
KILIYSKEEVK	K1(CEA/CEL); K7(CEA/CEL)	747.419	2	2.21525	40.5055	481044	127846	26.6		407267	230140	56.5		1.17647	↓	0.653		Q9C7I9	Auxin response factor 20	2
KCLAAVAECISSK	C2(Carbamidomethyl); C9(Carbamidomethyl); K13(CEA/CEL)	754.878	2	2.22099	28.853	3023810	1275638	42.2		3653998	1679817	46		1.21	↑	0.632		Q9C8Z4	Uncharacterized protein At3g06530	2
GLAQNGLAKEAIECFREMK	C14(Carbamidomethyl); K19(CEA/CEL)	1119.06	2	2.33353	29.113	7148504	1305555	18.3		5358276	3705034	69.1		1.33333	↓	0.474		Q9CAA8	Putative pentatricopeptide repeat-containing protein At1g68930	2
MAKADKKPAEKKPAEK	K3(CMA/CML); K11(CEA/CEL)	950.509	2	2.33457	27.6721	38559141	9813927	25.5		45365725	20542500	45.3		1.18	↑	0.632		Q9FFC0	Histone H2B.10	4
NKGEILHCKLVFKK	C8(Oxidation); K9(CEA/CEL)	872.985	2	2.36844	29.6231													Q9FHN8	Kinesin-like calmodulin-binding protein	2
DIKASNILLDADLNGK	K3(CEA/CEL)	886.471	2	2.21807	27.8002	801419	47773	6		1138156	647533	56.9		1.42	↑	0.42		Q9FIF1	Probable L-type lectin-domain containing receptor kinase II.1	2
DGKFRMVSNDER	K3(CEA/CEL); R5(CEA/CEL); M6(Oxidation)	807.372	2	2.29039	17.2751	256479	189621	73.9		1200576	309873	25.8		4.68	↑	0.067		Q9FIM2	ATP-dependent zinc metalloprotease FTSH 9, chloroplastic	2
AVLCGVNYKGKSYSLKGCISDAK	C4(Oxidation); K11(CMA/CML); K23(CEA/CEL)	1275.62	2	2.23503	40.5681													Q9FMG1	Metacaspase-3	2
RSCFGLFNVTSRGGGKTK	C3(Carbamidomethyl); R12(MGH); K16(CEA/CEL)	1049.54	2	2.2525	31.9645	1933902	758002	39.2		1189651	1003474	84.4		1.6129	↓	0.363		Q9FXH6	Putative cyclic nucleotide-gated ion channel 8	3
MLQARELLK	M1(Oxidation); R5(CEA/CEL); K9(CEA/CEL)	631.343	2	2.21	25.8957	1811209	640229	35.3		1382033	354874	25.7		1.31579	↓	0.367		Q9LER0	Pentatricopeptide repeat-containing protein At5g14770, mitochondrial	4
VGADWAYKGMREK	K8(CEA/CEL); M10(Oxidation); R11(Glarg)	819.891	2	2.25223	23.4243	1765927	792921	44.9		3668109	982265	26.8		2.08	↑	0.059		Q9LER0	Pentatricopeptide repeat-containing protein At5g14770, mitochondrial	4
EACQSQKVISLPR	C3(Carbamidomethyl); K7(CEA/CEL)	794.41	2	2.64747	19.9915	15910145	4441811	27.9		9073286	566001	6.2		1.75439	↓	0.163		P92943	Chloride channel protein CLC-d	2
IFLDTSSKHKR	K8(CEA/CEL); K10(CEA/CEL)	738.402	2	2.24068	31.7275	831174	226334	27.2		864249	554248	64.1		1.04	↑	0.928		Q9LER0	Pentatricopeptide repeat-containing protein At5g14770, mitochondrial	4
METAINIGYSCSLLRQGMK	M1(Oxidation); C11(Carbamidomethyl); R15(Glarg); K19(CEA/CEL)	1150.53	2	2.2813	33.0751	923951	659539	71.4		1503892	624822	41.5		1.63	↑	0.331		Q9LNQ4	Probable phospholipid-transporting ATPase 4	2
GAVGALLVYDITK	Y9(Oxidation); K13(CEA/CEL)	704.386	2	2.70935	33.7012	133222	41444	31.1		255788	123896	48.4		1.92	↑	0.179		Q9LNW1	Ras-related protein RABA2b	2
ISACSKKVLR	K6(CEA/CEL); K7(CMA/CML)	617.85	2	2.23005	18.2696	1373016	275116	20		576722	144411	25		2.38095	↓	0.068		Q9LUA2	Ethylene-responsive transcription factor ERF119	2
TDKIDVVQR	K3(CEA/CEL)	573.311	2	2.20956	16.8361	1186229	796564	67.2		856244	427224	49.9		1.38889	↓	0.657		Q9LV03	Glutamate synthase 1 [NADH], chloroplastic	2
SKKGNQKVYYSVLVK	K2(CEA/CEL); K7(CMA/CML); Y10(Oxidation)	944.018	2	2.38171	41.7668	1060830	728055	68.6		826893	540897	65.4		1.28205	↓	0.678		Q9LXT9	Callose synthase 3	2
TLMARQIGKMLNGKDPK	R5(CMA/CML); K9(CEA/CEL); M10(Oxidation)	1024.04	2	2.27855	36.7244	571445	88864	15.6		620093	94608	15.3		1.09	↑	0.552		Q9M0Y8	Vesicle-fusing ATPase	2
TEEQLKKEGVSYRVGK	K6(CEA/CEL); R13(Glarg)	982.002	2	2.42082	25.8671	899964	687431	76.4		931503	562612	60.4		1.04	↑	0.954		Q9M5K3	Dihydrolipoyl dehydrogenase 1, mitochondrial	14
TDSSAAAAAAPATKEAPVGFTPPQLDPNTPSPIFAGSTGGLLR	K14(CEA/CEL)	1056.3	4	5.56567	32.2723													Q9S7H1	Photosystem I reaction center subunit II-1, chloroplastic	28
EEEEEKEEEIKVKGVEK	K6(CMA/CML); K11(CEA/CEL)	1096.02	2	2.25343	28.0538	3946562	1799515	45.6		4326668	1303610	30.1		1.1	↑	0.782		Q9SFG6	Protein FANTASTIC FOUR 4	2
QQKKPEATDIGLLLQRYEALR	K3(CMA/CML); K4(CEA/CEL); Y17(Oxidation)	1308.69	2	2.36237	32.0437	1246373	316877	25.4		798656	392197	49.1		1.5625	↓	0.199		Q9SJM0	Callose synthase 10	3
ADQNGFVPKEEIVR	K9(CEA/CEL)	837.422	2	2.42309	25.2814	1500489	455921	30.4		3189390	2008122	63		2.13	↑	0.228		Q9SKC5	UDP-glycosyltransferase 74D1	2
TIMLMEKLAAEEK	M5(Oxidation); K7(CEA/CEL)	797.902	2	2.32148	15.3428	61742	3117	5		16888	17795	105.4		3.7037	↓	0.072		Q9SRU2	Auxin transport protein BIG	3
VKLCEEQQQMKRLDK	M10(Oxidation); K11(CEA/CEL); R12(MGH)	1009.5	2	2.24741	32.8159	28719276	3134193	10.9		25032683	1037708	4.1		1.14943	↓	0.125		Q9SSR8	Probable disease resistance protein At1g52660	3
SFCDRHSNKKAPLK	R5(CMA/CML); K10(CEA/CEL)	880.943	2	2.21733	25.3099	51327039	27073646	52.7		47534257	28244410	59.4		1.07527	↓	0.875		Q9SUR6	Cystine lyase CORI3	9
KNGEMEKALEFYK	K7(CEA/CEL); K13(CMA/CML)	858.919	2	2.20527	20.3355	1037951	58233	5.6		576026	434236	75.4		1.81818	↓	0.142		Q9SV46	Pentatricopeptide repeat-containing protein At3g54980, mitochondrial	2
TRSMASAQARELEKER	R10(CMA/CML); K14(CEA/CEL)	996.984	2	2.32251	29.2501	530617	431663	81.4		652961	334300	51.2		1.23	↑	0.718		Q8VYU6	Golgin candidate 4	2
EAYDLFYKLKFKR	Y7(Oxidation); K10(CMA/CML); K12(CEA/CEL)	933.986	2	2.22902	35.9571	1432104	140540	9.8		1204630	226920	18.8		1.19048	↓	0.214		Q9SZ20	Pentatricopeptide repeat-containing protein At4g26800	2
	Total common CEL=54

## Sheet: Argpyr
Peptide Sequence	Modifications	m/z	z	XCorr	tR	Control				Stress				Change				Protein annotation
						Average	SD	RSD		Average	SD	RSD		Value (fold)	Direction	p-value		Accession Number	Protein Name	No of peptides identified per protein
ISKSALKNWLVNAFRER	W9(Trp->Hydroxykynurenin); R17(Argpyr)	1066.59	2	2.2658	26.2035	1094129	732633	67		1061243	338961	31.9		1.03093	↓	0.947		F4IME2	Mechanosensitive ion channel protein 8	2
DAKRCLCSVCGPDR	R4(Argpyr); C7(Carbamidomethyl); C10(Oxidation)	838.37	2	2.39067	17.9414	3607006	774452	21.5		2362450	307835	13		1.53846	↓	0.169		P82749	Putative defensin-like protein 142	2
RGKLCSVDKANVLEASILWR	R1(Argpyr); C5(Dioxidation); W19(Trp->Oxolactone)	1192.62	2	2.24554	37.1643	957272	312066	32.6		946653	447513	47.3		1.0101	↓	0.975		P93832	3-isopropylmalate dehydrogenase 2, chloroplastic	2
IWLPVSIAEMRISK	W2(Dioxidation); M10(Dioxidation); R11(Argpyr)	893.97	2	2.33029	25.9159	3285097	1671920	50.9		3809140	1156402	30.4		1.16	↑	0.678		Q5XET6	RNA pseudouridine synthase 3, mitochondrial	2
KHLMEMILSFVEEDNEKFLR	R20(Argpyr)	1294.65	2	2.22264	26.9777	1772132	1250437	70.6		1616417	783310	48.5		1.0989	↓	0.864		Q7PC84	ABC transporter G family member 39	2
MNSVIHYSTSVAVRK	R14(Argpyr)	886.47	2	2.30526	27.9921	801419	47773	6		1138156	647533	56.9		1.42	↑	0.42		Q7X6A5	Pentatricopeptide repeat-containing protein At1g55630	2
MIVGDIKDSICR	M1(Oxidation); K7(Pyrraline); R12(Argpyr)	777.376	2	2.35128	28.2145													Q84M92	Actin-related protein 4	3
RPAWCDRIIWNGKGMK	W4(Trp->Kynurenin); R7(Argpyr); W10(Dioxidation)	1024	2	2.36546	23.6674	73388	38057	51.9		128921	20758	16.1		1.76	↑	0.091		Q84MA2	Type I inositol polyphosphate 5-phosphatase 1	2
ITLFHGRGGSIGR	R7(Argpyr)	725.899	2	2.32531	32.567	1261421	191362	15.2		1297085	127508	9.8		1.03	↑	0.801		Q8GVE8	Phosphoenolpyruvate carboxylase 4	3
FPHWKRWAELNTR	R6(Argpyr)	910.971	2	2.21752	23.2599	715527	268916	37.6		369574	84387	22.8		1.92308	↓	0.101		Q8L735	Isoamylase 2, chloroplastic	2
CLLNGLLGANAQKRK	C1(Oxidation); K13(Pyrraline); R14(Argpyr)	901.977	2	2.30432	38.9579	480052	178460	37.2		594281	60367	10.2		1.24	↓	0.353		Q93ZB2	Ent-kaurene oxidase, chloroplastic	2
AVGVSNYSEKRLRDAYER	R18(Argpyr)	1151.57	2	2.4574	25.4482	1326208	440827	33.2		1764050	746352	42.3		1.33	↑	0.431		Q94A68	Uncharacterized oxidoreductase At1g06690, chloroplastic	2
HEIHRLWPLSDSNSVWKIYEAMIQK	R5(Argpyr); W7(Trp->Hydroxykynurenin); W16(Trp->Hydroxykynurenin)	800.9	4	3.86339	25.8406	522899	696302	133.2		312715	108493	34.7		1.66667	↓	0.633		Q9FHJ2	Probable disease resistance protein At5g45440	2
ATSLQAMCKARPIVHK	R11(Argpyr)	917.487	2	2.20199	24.4686	285607	93461	32.7		349556	317352	90.8		1.22	↑	0.755		Q9LHA1	Cytochrome P450 81D11	2
DAERVLDMLVDDYSDYR	R4(Argpyr); Y13(Oxidation)	1085.99	2	2.26149	26.7309	1379547	840835	61		692752	708698	102.3		2	↓	0.34		Q9LZ00	Mediator of RNA polymerase II transcription subunit 4	2
EDDSKRGMISKIEAGGDR	M8(Oxidation); R18(Argpyr)	1030.48	2	2.3384	22.7239	591455	83104	14.1		376388	93569	24.9		1.5625	↓	0.04		Q9S7R7	BTB/POZ domain-containing protein At3g09030	2
GELVIDSRK	R8(Argpyr)	548.803	2	2.371	34.7601	538802	344280	63.9		561054	96410	17.2		1.04	↑	0.919		Q9SL29	Putative cyclic nucleotide-gated ion channel 15	2
ATGGGREAGSDSWKQYMRR	M17(Dioxidation); R18(Argpyr); R19(Argpyr)	1153.03	2	2.28666	31.0852	325220	266228	81.9		2076321	2784001	134.1		6.38	↑	0.462		Q9SYG7	Aldehyde dehydrogenase family 7 member B4	6
	Total common Argpyr=19

## Sheet: GLAP
Peptide Sequence	Modifications	m/z	z	XCorr	tR	Control				Stress				Change				Protein annotation
						Average	SD	RSD		Average	SD	RSD		Value (fold)	Direction	p-value		Accession Number	Protein Name	No of peptides identified per protein
SWLDKNVAEQEK	W2(Oxidation); K5(GLAP)	786.382	2	2.27988	25.798	4041425	2318841	57.4		5027658	1699308	33.8		1.24	↑	0.584		F4JMJ1	Heat shock 70 kDa protein 17	2
HKAQDVCSSSEIVTK	K2(GLAP); C7(Carbamidomethyl)	899.441	2	2.20327	23.0269	7858249	463947	5.9		6400754	2452388	38.3		1.23457	↓	0.369		F4K1B1	Putative RNA polymerase II subunit B1 CTD phosphatase RPAP2 homolog	2
LLGFCFK	K7(GLAP)	468.743	2	2.24072	22.1595	14741667	7150697	48.5		15093263	3353461	22.2		1.02	↑	0.954		O23082	Putative receptor-like protein kinase At4g00960	3
VMRKLQEEIRAALGPNK	K4(GLAP)	1086.07	2	2.52425	41.2492	1453106	267000	18.4		1347022	505469	37.5		1.07527	↓	0.764		O65784	Cytochrome P450 71B5	2
LPLFGCTDSAQVLKEVEECK	C6(Carbamidomethyl); K14(GLAP); K20(GLAP)	621.8	4	4.08483	30.5767	117638	1662	1.4		282998	85990	30.4		2.41	↑	0.082		P10795;P10796	Ribulose bisphosphate carboxylase small chain 1A, chloroplastic	28
FNALAIKRLKEIQCYR	K7(GLAP)	1038.06	2	2.63118	25.2781	3367150	1275260	37.9		2990037	1173081	39.2		1.1236	↓	0.725		P42732	30S ribosomal protein S13, chloroplastic	2
VWKLIEVMKR	K9(GLAP)	759.914	2	2.21472	27.3442	3503453	1250032	35.7		3261593	522667	16		1.07527	↓	0.773		Q0WVK7	Pentatricopeptide repeat-containing protein At1g05670, mitochondrial	3
KYKPISAMNAFRKLK	K1(GLAP); K3(GLAP)	1007.05	2	2.36874	38.845	1263381	778490	61.6		1364911	347769	25.5		1.08	↑	0.847		Q56XR7	Rhodanese-like domain-containing protein 4A, chloroplastic	2
MKERNLVKEGGCSWIEVGDK	C12(Oxidation); K20(GLAP)	1202.09	2	2.20559	27.7283	1407705	328004	23.3		1094544	507149	46.3		1.28205	↓	0.42		Q5G1T1	Pentatricopeptide repeat-containing protein At3g49170, chloroplastic	2
MGHAGAIVSGGKGTAQDKIK	M1(Oxidation); K18(GLAP)	1026.02	2	2.33978	25.4205	1008543	105046	10.4		1487117	741856	49.9		1.47	↑	0.331		Q8LAD2	Succinyl-CoA ligase [ADP-forming] subunit alpha-2, mitochondrial	2
KAVIIKSFDDGTSDRR	K6(GLAP)	1013.02	2	2.31768	31.8075	1486955	524243	35.3		977518	536860	54.9		1.51515	↓	0.305		Q8LCL3	60S ribosomal protein L27-2	2
GECLKKQMDILIELKDAFK	M8(Oxidation); K15(GLAP)	1174.11	2	2.30294	30.0207	58300332	5765675	9.9		43486681	16416485	37.8		1.33333	↓	0.214		Q93ZF5	Phosphate transporter PHO1 homolog 1	3
YKYQGGKIGPVMITR	Y1(Oxidation); Y3(Oxidation); K7(GLAP)	926.479	2	2.96923	22.7624													Q9C5C2	Myrosinase 2	20
YKYQGGKIGPVMITR	Y1(Oxidation); K2(GLAP); Y3(Oxidation)	926.485	2	2.83615	21.6107													Q9C5C2	Myrosinase 2	20
ELPDGLRFIYSLKNLIMGK	K19(GLAP)	1158.63	2	2.31081	33.3488	973721	320205	32.9		467005	47964	10.3		2.08333	↓	0.053		Q9C646	Probable disease resistance protein RXW24L	3
NDKVDDAEEIFREMRGK	R15(TH-Argpyr); K17(GLAP)	1153.03	2	2.46805	31.0852	14058171	3096071	22		12271017	7375630	60.1		1.14943	↓	0.718		Q9FIT7	Pentatricopeptide repeat-containing protein At5g61990, mitochondrial	2
MKETAEAYLGKKIK	M1(Oxidation); K11(GLAP)	867.966	2	2.21223	21.2452													Q9LKR3	Mediator of RNA polymerase II transcription subunit 37a	23
GRKLFWKCEELIDK	R2(TH-Argpyr); W6(Oxidation); K7(GLAP)	1017.51	2	2.28096	33.8671	143109	9476	6.6		73010	14043	19.2		1.96078	↓	0.028		Q9LUB7	Protein OBERON 2	3
QDTMNKHNVALR	M4(Oxidation); K6(GLAP)	776.373	2	2.43717	25.4585													Q9M008	Cation/H(+) antiporter 26	2
CRFLVNNSLNKAEAINLR	C1(Oxidation); K11(GLAP)	1154.58	2	2.26018	40.7444													Q9SCY2	Peptidyl-prolyl cis-trans isomerase FKBP13, chloroplastic	3
MACRAKELVSLILYK	C3(Oxidation); K15(GLAP)	986.019	2	2.33882	22.864	40100	26061	65		1101593	449916	40.8		27.47	↑	0.05		Q9XIA2	F-box protein At1g49360	2
AIDEALAKLGSLTEEADK	K18(GLAP)	992.002	2	2.23486	22.8507	1591365	682797	42.9		1212082	507710	41.9		1.31579	↑	0.483		Q9ZQC5	Interactor of constitutive active ROPs 2, chloroplastic	3
	Total common GLAP=24

[truncated: 2 more sheets: TH-Pyr, unique_control peptides-protein]
